# Supplementary material for: Identification of cytokine-induced modulation of microRNA expression and secretion as measured by a novel microRNA specific qPCR assay
Source: Sci Rep. 2015 Jun 25;5:11590. doi: 10.1038/srep11590 (PMC4480321; doi:10.1038/srep11590)
Supplement: Supplementary Table S2 [file srep11590-s2.xls]

## Sheet: miRBase19.results
Name	Sequence (Plus 1st miLINKER 'G')	Tm	Sequence of Tm adjusted miRNA-primer	Tm2
aae-bantam-3p	TGAGATCATTTTGAAAGCTGATG	59.3518	TGAGATCATTTTGAAAGCTGATG	59.3518
aae-bantam-5p	CCGGTTTTCATTTTCGATCTGACG	67.617	GGTTTTCATTTTCGATCTGACG	60.8304
aae-let-7	TGAGGTAGTTGGTTGTATAGTG	52.1265	TGAGGTAGTTGGTTGTATAGTGGC	59.4963
aae-miR-1	TGGAATGTAAAGAAGTATGGAGG	57.3432	TGGAATGTAAAGAAGTATGGAGGG	60.5659
aae-miR-10	ACCCTGTAGATCCGAATTTGTTG	61.4307	CCCTGTAGATCCGAATTTGTTG	60.7123
aae-miR-100	AACCCGTAGATCCGAACTTGTGG	65.4753	AACCCGTAGATCCGAACTTGTGG	65.4753
aae-miR-1000	ATATTGTCCTGTCACAGCAGTG	57.7579	TGTCCTGTCACAGCAGTGG	59.3854
aae-miR-11-3p	CATCACAGTCTGAGTTCTTGCTG	60.1033	CATCACAGTCTGAGTTCTTGCTG	60.1033
aae-miR-11-5p	AGAACTCCGGCTGTGACCTGTGG	69.0545	CGGCTGTGACCTGTGG	58.0468
aae-miR-1174	TCAGATCTACTTAATACCCATG	51.3012	TCAGATCTACTTAATACCCATGGC	58.6116
aae-miR-1175-3p	TGAGATTCTACTTCTCCGACTTAAG	57.5633	TGAGATTCTACTTCTCCGACTTAAGG	60.6076
aae-miR-1175-5p	AAGTGGAGTAGTGGTCTCATCGG	61.7971	GTGGAGTAGTGGTCTCATCGG	59.5886
aae-miR-12-3p	CAGTACTTATGTTATGCTCTCTG	51.4468	CAGTACTTATGTTATGCTCTCTGGC	58.6282
aae-miR-124	TAAGGCACGCGGTGAATGCG	69.5544	CACGCGGTGAATGCG	60.555
aae-miR-125-5p	TCCCTGAGACCCTAACTTGTGAG	61.892	CCCTGAGACCCTAACTTGTGAG	60.1597
aae-miR-12-5p	TGAGTATTACATCAGGTACTGGTG	55.9645	TGAGTATTACATCAGGTACTGGTGG	59.3773
aae-miR-133	TTGGTCCCCTTCAACCAGCTGTG	69.5772	CCCCTTCAACCAGCTGTG	60.2368
aae-miR-13-3p	TATCACAGCCATTTTGACGAGTTG	63.379	ACAGCCATTTTGACGAGTTG	58.7751
aae-miR-13-5p	TCGTAAAAATGGTTGTGCTGTGG	64.1255	AAAATGGTTGTGCTGTGGG	59.4046
aae-miR-137	TATTGCTTGAGAATACACGTAGG	56.3072	TATTGCTTGAGAATACACGTAGGG	59.5971
aae-miR-14	TCAGTCTTTTTCTCTCTCCTATG	54.7293	CAGTCTTTTTCTCTCTCCTATGGC	59.9207
aae-miR-184	TGGACGGAGAACTGATAAGGGCG	68.5385	CGGAGAACTGATAAGGGCG	60.7396
aae-miR-1889-3p	CACGTTACAGATTGGGGTTTCCG	66.5989	GTTACAGATTGGGGTTTCCG	59.2883
aae-miR-1889-5p	TAATCTCAAATTGTAACAGTGGG	55.9905	TAATCTCAAATTGTAACAGTGGGG	59.3282
aae-miR-1890	TGAAATCTTTGATTAGGTCTGGG	59.4887	TGAAATCTTTGATTAGGTCTGGG	59.4887
aae-miR-1891	TGAGGAGTTAATTTGCGTGTTTG	61.3658	GAGGAGTTAATTTGCGTGTTTG	58.8108
aae-miR-190	AGATATGTTTGATATTCTTGGTTGG	57.6658	GATATGTTTGATATTCTTGGTTGGG	59.8733
aae-miR-193	TACTGGCCTACTAAGTCCCAACG	61.6944	TGGCCTACTAAGTCCCAACG	60.1248
aae-miR-210	CTTGTGCGTGTGACAACGGG	66.0393	TGCGTGTGACAACGGG	59.7562
aae-miR-219	TGATTGTCCAAACGCAATTCTTGG	67.0896	GTCCAAACGCAATTCTTGG	59.112
aae-miR-252-3p	CTGCTGCCCAAGTGCTTATCGG	68.1952	TGCCCAAGTGCTTATCGG	60.7684
aae-miR-252-5p	TAAGTACTAGTGCCGCAGGAGG	60.7975	AGTACTAGTGCCGCAGGAGG	59.52
aae-miR-263a-3p	CGTGTTCTGGCAGTGGCATCCCG	74.7569	GGCAGTGGCATCCCG	60.7998
aae-miR-263a-5p	AATGGCACTGGAAGAATTCACGGG	69.1281	AATGGCACTGGAAGAATTCACGGG	69.1281
aae-miR-263b-3p	TGGATCTTTTCGTGCCATCGTG	67.4697	ATCTTTTCGTGCCATCGTG	59.6636
aae-miR-263b-5p	CTTGGCACTGGGAGAATTCACAGG	68.154	GCACTGGGAGAATTCACAGG	60.6564
aae-miR-275-3p	TCAGGTACCTGAAGTAGCGCG	62.7267	TCAGGTACCTGAAGTAGCGCG	62.7267
aae-miR-275-5p	CGCGCTAAGCAGGAACCGAGACG	72.7951	CTAAGCAGGAACCGAGACG	58.6085
aae-miR-276-3p	TAGGAACTTCATACCGTGCTCG	61.5131	GGAACTTCATACCGTGCTCG	60.6571
aae-miR-2765	TGGTAACTCCACCACCGTTGGCG	71.9767	CCACCACCGTTGGCG	61.8467
aae-miR-276-5p	AGCGAGGTATAGAGTTCCTACG	56.9065	AGCGAGGTATAGAGTTCCTACGG	60.172
aae-miR-277-3p	TAAATGCACTATCTGGTACGACG	59.2197	TAAATGCACTATCTGGTACGACG	59.2197
aae-miR-277-5p	CGTGTCAGAAGTGCATTTACAG	58.51	CGTGTCAGAAGTGCATTTACAG	58.51
aae-miR-278-3p	TCGGTGGGACTTTCGTCCGTTTG	71.1804	GGGACTTTCGTCCGTTTG	59.0593
aae-miR-278-5p	ACGGACGATAGTCTTCAGCGGCCG	72.9776	GATAGTCTTCAGCGGCCG	59.5017
aae-miR-279	TGACTAGATCCACACTCATTAAG	53.7874	TGACTAGATCCACACTCATTAAGGC	60.8739
aae-miR-281-3p	TGTCATGGAATTGCTCTCTTTAG	58.5277	TGTCATGGAATTGCTCTCTTTAG	58.5277
aae-miR-281-5p	AAGAGAGCTATCCGTCGACG	59.5975	AAGAGAGCTATCCGTCGACG	59.5975
aae-miR-282-3p	ACATAGCCTGACAGAGGTTAGGG	60.8896	CATAGCCTGACAGAGGTTAGGG	60.144
aae-miR-282-5p	AATCTAGCCTCTCCTAGGCTTTGTCTGG	66.9446	CCTCTCCTAGGCTTTGTCTGG	60.3802
aae-miR-283	CAATATCAGCTGGTAATTCTGGGCG	66.6266	AGCTGGTAATTCTGGGCG	58.8235
aae-miR-285	TAGCACCATTCGAAATCAGTACG	61.3599	GCACCATTCGAAATCAGTACG	60.5167
aae-miR-286a	TGACTAGACCGAACACTCGCGTCCTG	71.4362	CGAACACTCGCGTCCTG	60.1229
aae-miR-286b	TGACTAGACCGAACACTCGTATCCCG	68.3217	CCGAACACTCGTATCCCG	60.064
aae-miR-2940-3p	GTCGACAGGGAGATAAATCACTG	60.0116	GTCGACAGGGAGATAAATCACTG	60.0116
aae-miR-2940-5p	TGGTTTATCTTATCTGTCGAGGCG	63.6364	GGTTTATCTTATCTGTCGAGGCG	61.2824
aae-miR-2941	TAGTACGGCTAGAACTCCACGGG	63.7468	CGGCTAGAACTCCACGGG	61.7578
aae-miR-2942	TATTCGAGACTTCACGAGTTAATG	57.6814	TCGAGACTTCACGAGTTAATGG	59.3781
aae-miR-2943	TTAAGTAGGCACTTGCAGGCAAAG	63.8546	AGGCACTTGCAGGCAAAG	60.136
aae-miR-2944a-3p	TATCACAGTAGTTGTACTTTAAG	46.432	TCACAGTAGTTGTACTTTAAGGC	53.3323
aae-miR-2944a-5p	GAAGGAACTTCTGCTGTGATCTGAG	62.9236	AGGAACTTCTGCTGTGATCTGAG	60.067
aae-miR-2944b-3p	TATCACAGCAGTAGTTACCTGAG	54.0758	CACAGCAGTAGTTACCTGAGGC	59.077
aae-miR-2944b-5p	GAAGGAACTCCCGGTGTGATATAG	62.1846	AGGAACTCCCGGTGTGATATAG	59.3708
aae-miR-2945-3p	TGACTAGAGGCAGACTCGTTTAG	57.9858	GACTAGAGGCAGACTCGTTTAGG	58.7515
aae-miR-2945-5p	AGCGGGTCCGTTTCTAGTGTCATGG	70.1233	GGTCCGTTTCTAGTGTCATGG	59.4631
aae-miR-2946	TAGTACGGAAAAGATATGGGGAG	58.5982	TAGTACGGAAAAGATATGGGGAG	58.5982
aae-miR-2a-3p	TATCACAGCCAGCTTTGAAGAGCG	66.9133	AGCCAGCTTTGAAGAGCG	59.4198
aae-miR-2a-5p	ACTCTCAAAGTGGTTGTGAAAG	56.1193	ACTCTCAAAGTGGTTGTGAAAGG	59.7068
aae-miR-2b	TATCACAGCCAGCTTTGATGAGCTG	66.8332	AGCCAGCTTTGATGAGCTG	59.282
aae-miR-2c	TATCACAGCCAGCTTTGATGAGCG	67.7004	TATCACAGCCAGCTTTGATGAGCG	67.7004
aae-miR-305-3p	CGGCACATGTTGGAGTACACTTAG	62.9686	GGCACATGTTGGAGTACACTTAG	58.7125
aae-miR-305-5p	ATTGTACTTCATCAGGTGCTCTGGG	64.753	ACTTCATCAGGTGCTCTGGG	60.2608
aae-miR-306-3p	GAGAGCACCTCGGTATCTAAGCG	63.6632	AGCACCTCGGTATCTAAGCG	59.4988
aae-miR-306-5p	TCAGGTACTGAGTGACTCTCAGG	58.611	TCAGGTACTGAGTGACTCTCAGG	58.611
aae-miR-307	CACAACCTCCTTGAGTGAGCGAG	65.6901	AACCTCCTTGAGTGAGCGAG	59.598
aae-miR-308-3p	AATCACAGGAGTATACTGG	46.9174	AATCACAGGAGTATACTGGGC	55.7757
aae-miR-308-5p	CGCGGTATATTCTTGTGGCTTGG	66.6183	CGGTATATTCTTGTGGCTTGG	59.4828
aae-miR-309a	TCACTGGGCAAAGTTTGTCGCG	69.6257	GGGCAAAGTTTGTCGCG	61.3789
aae-miR-309b-3p	TCACTGGGCATAGTTTGTCGCAG	66.6289	TGGGCATAGTTTGTCGCAG	60.8173
aae-miR-309b-5p	CGTCAAACTCCGTTCAGTTGGTGG	68.9013	AAACTCCGTTCAGTTGGTGG	60.0052
aae-miR-31	TGGCAAGATGTTGGCATAGCTGAG	67.6049	CAAGATGTTGGCATAGCTGAG	58.5414
aae-miR-315-3p	CTTTCGAGCAGTAATCAAAGTCG	60.4195	CTTTCGAGCAGTAATCAAAGTCG	60.4195
aae-miR-315-5p	TTTTGATTGTTGCTCAGAAAGCG	63.6893	TGATTGTTGCTCAGAAAGCG	60.1344
aae-miR-316	TGTCTTTTTCCGCTTACTGCCGG	68.3439	TTCCGCTTACTGCCGG	59.4361
aae-miR-317	TGAACACAGCTGGTGGTATCTG	61.1443	TGAACACAGCTGGTGGTATCTG	61.1443
aae-miR-33	GTGCATTGTAGTTGCATTGCAG	61.6309	TGCATTGTAGTTGCATTGCAG	60.8531
aae-miR-34-3p	CAACCACTATCCGCCCTGCCGCCG	78.6161	GCCCTGCCGCCG	60.627
aae-miR-34-5p	TGGCAGTGTGGTTAGCTGGTTGG	68.5046	CAGTGTGGTTAGCTGGTTGG	59.2087
aae-miR-375	TTTGTTCGTTTGGCTCGAGTTAG	62.7415	TGTTCGTTTGGCTCGAGTTAG	60.4259
aae-miR-7	TGGAAGACTAGTGATTTTGTTGTG	58.3626	GGAAGACTAGTGATTTTGTTGTGG	59.1103
aae-miR-71-3p	TCTCACTACCTTGTCTTTCATGG	58.382	CTCACTACCTTGTCTTTCATGGG	60.0402
aae-miR-71-5p	AGAAAGACATGGGTAGTGAGATG	57.3574	GAAAGACATGGGTAGTGAGATGG	59.8779
aae-miR-79-3p	TAAAGCTAGATTACCAAAGCATG	55.7438	TAAAGCTAGATTACCAAAGCATGG	58.9394
aae-miR-79-5p	GCTTTGGCGCTTTAGCTGTATGAG	65.3854	TTGGCGCTTTAGCTGTATGAG	60.5337
aae-miR-8-3p	TAATACTGTCAGGTAAAGATGTCG	55.3969	TAATACTGTCAGGTAAAGATGTCGG	58.708
aae-miR-8-5p	CATCTTACCGGGCAGCATTAGAG	64.155	CTTACCGGGCAGCATTAGAG	59.8609
aae-miR-87	GTGAGCAAATTTTCAGGTGTGTG	61.8371	TGAGCAAATTTTCAGGTGTGTG	61.0882
aae-miR-927	CAAAGCGTTTGGGTTCTGAAACG	66.8676	GCGTTTGGGTTCTGAAACG	61.5959
aae-miR-929	ATTGACTCTAGTAGGGAGTCCG	56.6242	ATTGACTCTAGTAGGGAGTCCGG	60.0289
aae-miR-92a-3p	TATTGCACTTGTCCCGGCCTAG	65.4469	GCACTTGTCCCGGCCTAG	61.7726
aae-miR-92a-5p	CGGTACGGACAGGGGCAACATTG	71.3438	GGACAGGGGCAACATTG	58.3124
aae-miR-92b-3p	AATTGCACTTGTCCCGGCCTGCG	74.6531	GTCCCGGCCTGCG	59.2287
aae-miR-92b-5p	AGGTCGTGACTTGTGCCCGTTTGG	72.1176	GACTTGTGCCCGTTTGG	58.5439
aae-miR-932-3p	TGCAAGCAATGTGGAAGTGAAGG	66.6237	CAAGCAATGTGGAAGTGAAGG	60.6739
aae-miR-932-5p	TCAATTCCGTAGTGCATTGCAGG	66.3377	TCCGTAGTGCATTGCAGG	59.3553
aae-miR-957	TGAAACCGTCCAAAACTGAGGCG	69.3723	CGTCCAAAACTGAGGCG	58.8766
aae-miR-965	TAAGCGTATAGCTTTTCCCATTG	59.6848	TAAGCGTATAGCTTTTCCCATTG	59.6848
aae-miR-970	TCATAAGACACACGCGGCTATG	63.3126	ATAAGACACACGCGGCTATG	58.8244
aae-miR-980-3p	TAGCTGCCTAGTGAAGGGCG	62.8226	TGCCTAGTGAAGGGCGG	60.9304
aae-miR-980-5p	CGGCCGTTCATTGGGTCATCTAGCG	74.4367	TCATTGGGTCATCTAGCGG	59.6139
aae-miR-981	TTCGTTGTCGACGAAACCTGCAG	68.6947	TGTCGACGAAACCTGCAG	59.5139
aae-miR-988-3p	CCCCTTGTTGCAAACCTCACGCG	73.3676	GTTGCAAACCTCACGCG	59.9689
aae-miR-988-5p	GTGTGCTTTGTGACAATGAGAG	58.4255	GTGTGCTTTGTGACAATGAGAG	58.4255
aae-miR-989	TGTGATGTGACGTAGTGGTACG	59.5586	TGTGATGTGACGTAGTGGTACG	59.5586
aae-miR-993	TACCCTGTAGTTCCGGGCTTTTG	65.3899	TACCCTGTAGTTCCGGGCTTTTG	65.3899
aae-miR-996	TGACTAGATTACATGCTCGTCG	58.0808	GACTAGATTACATGCTCGTCGG	58.8848
aae-miR-998	TAGCACCATGAGATTCAGCG	59.9717	TAGCACCATGAGATTCAGCG	59.9717
aae-miR-999	TGTTAACTGTAAGACTGTGTCTG	52.3765	TGTTAACTGTAAGACTGTGTCTGGC	59.8025
aae-miR-9a	TCTTTGGTTATCTAGCTGTATGAG	54.8528	CTTTGGTTATCTAGCTGTATGAGGC	59.7471
aae-miR-9b	TCTTTGGTGATTTTAGCTGTATGCG	63.5515	TTGGTGATTTTAGCTGTATGCG	60.1499
aae-miR-9c-3p	TAAAGCTTTAGTACCAGAGGTCG	57.0522	AAAGCTTTAGTACCAGAGGTCGG	60.1843
aae-miR-9c-5p	TCTTTGGTATTCTAGCTGTAGAG	52.7231	TCTTTGGTATTCTAGCTGTAGAGGC	59.5307
aae-miR-iab-4-3p	CGGTATACCTTCAGTATACGTAACG	58.2763	CGGTATACCTTCAGTATACGTAACGG	61.139
aae-miR-iab-4-5p	ACGTATACTGAATGTATCCTGAG	52.8639	ACGTATACTGAATGTATCCTGAGGC	59.8431
aau-miR160	TGGCATACAGGGAGCCAGGCAG	70.7414	ATACAGGGAGCCAGGCAG	58.7744
aau-miR162	TCGATAAACCTCTGCATCCAGG	63.5609	CGATAAACCTCTGCATCCAGG	61.8764
aau-miR168	ATTCAGTTGATGCAAGGCGGGATCG	72.5603	TGCAAGGCGGGATCG	61.5775
aau-miR172	TGAGAATCTTGATGATGCTGCATG	64.6129	AGAATCTTGATGATGCTGCATG	60.2431
aau-miR2086	GACATGAATGCAGAACTGGAAG	59.7403	GACATGAATGCAGAACTGGAAG	59.7403
aau-miR319	TTGGACTGAAGGGAGCTCCCTG	67.1369	GACTGAAGGGAGCTCCCTG	59.9289
aau-miR396	TTCCACAGCTTTCTTGAACTGG	61.6776	TCCACAGCTTTCTTGAACTGG	60.4163
aca-let-7a-3p	CTATACAGTCTACTGTCTTTCG	48.8424	CTATACAGTCTACTGTCTTTCGGC	56.5678
aca-let-7a-5p	TGAGGTAGTAGGTTGTATAGTTG	50.8212	TGAGGTAGTAGGTTGTATAGTTGGC	57.9712
aca-let-7b-3p	CTATACAACCTACTGCCTTCCG	57.991	ACAACCTACTGCCTTCCGG	60.1186
aca-let-7b-5p	TGAGGTAGTAGGTTGTGTGGTG	57.6657	TGAGGTAGTAGGTTGTGTGGTGG	61.2362
aca-let-7c-1-3p	CTGTACAACCTTCTAGCTTTCCG	59.5001	CTGTACAACCTTCTAGCTTTCCG	59.5001
aca-let-7c-2-3p	CTGTACAGCCTCCTAGCTTTCCG	63.6491	TACAGCCTCCTAGCTTTCCG	59.6092
aca-let-7c-5p	TGAGGTAGTAGGTTGTATGGTTG	55.9533	TGAGGTAGTAGGTTGTATGGTTGG	59.3645
aca-let-7d-3p	CTATACAACCTGCTGCCTTTCG	61.1348	TACAACCTGCTGCCTTTCG	59.996
aca-let-7d-5p	AGAGGTAGTAGGTTGCATAGTG	53.0339	AGAGGTAGTAGGTTGCATAGTGGC	60.1016
aca-let-7e-3p	TAACTATACAATCTACTGTCTTTCG	52.0828	AACTATACAATCTACTGTCTTTCGGC	58.5037
aca-let-7e-5p	TGAGGTAGTAGATTGAATAGTTG	50.8339	TGAGGTAGTAGATTGAATAGTTGGC	58.0273
aca-let-7f-1-3p	CTATACAATCTACTGTCTTTG	44.2777	CTATACAATCTACTGTCTTTGGC	52.8238
aca-let-7f-2-3p	CTATACAATCTATTGCCTTCCG	55.7814	CTATACAATCTATTGCCTTCCGG	59.0795
aca-let-7f-5p	TGAGGTAGTAGATTGTATAGTTG	48.5055	TGAGGTAGTAGATTGTATAGTTGGC	55.9896
aca-let-7g	TGAGGTAGTAGTTTGTACAGTTG	51.6275	TGAGGTAGTAGTTTGTACAGTTGGC	58.8799
aca-let-7i-3p	CTGCGCAAGCTACTGCCTTGCTAG	68.4213	GCAAGCTACTGCCTTGCTAGG	61.545
aca-let-7i-5p	TGAGGTAGTAGTTTGTGCTGTTG	57.2022	TGAGGTAGTAGTTTGTGCTGTTGG	60.6125
aca-miR-100	AACCCGTAGATCCGAACTTGTGG	65.4753	AACCCGTAGATCCGAACTTGTGG	65.4753
aca-miR-101-1-5p	TCAGTTATCACTGTGCTGATGCG	63.5581	AGTTATCACTGTGCTGATGCG	58.9664
aca-miR-101-2-5p	TCGGTTATCATGGTACCGGTGG	65.9229	GGTTATCATGGTACCGGTGG	59.9326
aca-miR-101-3p	TACAGTACTGTGATAACTGAG	44.9688	ACAGTACTGTGATAACTGAGGC	53.6481
aca-miR-103-3p	AGCAGCATTGTACAGGGCTATGG	64.6201	CAGCATTGTACAGGGCTATGG	60.5284
aca-miR-103-5p	AGCTTCTTTACAGTGCTGCCTG	61.097	GCTTCTTTACAGTGCTGCCTG	60.2041
aca-miR-107-3p	AGCAGCATTGTACAGGGCTATCG	64.7272	CAGCATTGTACAGGGCTATCG	60.6632
aca-miR-107-5p	AGCTTCTTTACAGTGTTGCCG	59.5709	AGCTTCTTTACAGTGTTGCCG	59.5709
aca-miR-10a-3p	AAATTCGCGTCTAGGGGAATG	62.471	ATTCGCGTCTAGGGGAATG	60.0438
aca-miR-10a-5p	TACCCTGTAGATCCGAATTTGTGG	63.3117	CCTGTAGATCCGAATTTGTGG	59.4385
aca-miR-10b-3p	AGATTCGATTCTAGGGGAATG	57.2499	GATTCGATTCTAGGGGAATGG	59.7477
aca-miR-10b-5p	TACCCTGTAGAACCGAATTTGTG	60.275	TACCCTGTAGAACCGAATTTGTG	60.275
aca-miR-10c-3p	ACAAATTCGTCTCTAGGGGAG	57.4197	CAAATTCGTCTCTAGGGGAGG	60.0746
aca-miR-10c-5p	TACCCTGTAGAATCGAATTTGTGG	61.3923	CCCTGTAGAATCGAATTTGTGG	60.7123
aca-miR-122-3p	AACGCCATTATCACACTAAATAG	55.3434	AACGCCATTATCACACTAAATAGG	58.5965
aca-miR-122-5p	TGGAGTGTGACAATGGTGTTTGG	65.2237	GAGTGTGACAATGGTGTTTGG	58.8936
aca-miR-124a	TAAGGCACGCGGTGAATGCCAG	71.3008	ACGCGGTGAATGCCAG	60.3797
aca-miR-124b	TAAGGCACGCGGTGAATGCTAG	66.5304	GCACGCGGTGAATGCTAG	61.5629
aca-miR-125a-3p	ACAGGTGAGGTTCTTGGGAACTG	63.8715	GGTGAGGTTCTTGGGAACTG	59.5492
aca-miR-125a-5p	TCCCTGAGACCCTTAACCTGTGG	65.7201	CCTGAGACCCTTAACCTGTGG	60.9064
aca-miR-125b	TCCCTGAGACCCTAACTTGTGAG	61.892	CCCTGAGACCCTAACTTGTGAG	60.1597
aca-miR-126-3p	TCGTACCGTGAGTAATAATGCGG	63.1689	CGTACCGTGAGTAATAATGCGG	61.5886
aca-miR-126-5p	CATTATTACTTTTGGTACGCGG	58.6356	CATTATTACTTTTGGTACGCGG	58.6356
aca-miR-128-3p	TCACAGTGAACCGGTCTCTTTG	62.5604	CACAGTGAACCGGTCTCTTTG	60.7279
aca-miR-128-5p	GGGGGCCGTTACACTGTAAGAG	64.0684	GGGGCCGTTACACTGTAAGAG	60.908
aca-miR-129a-3p	GGAAGCCCTTACCCCAAAAAGTAG	64.1848	AAGCCCTTACCCCAAAAAGTAG	59.901
aca-miR-129a-5p	CTTTTTGCGGTCTGGGCTTGCG	71.7288	CGGTCTGGGCTTGCG	61.1601
aca-miR-129b-3p	AAGCCCTTACCCCAAAAAGCAG	64.6746	CCCTTACCCCAAAAAGCAG	59.5497
aca-miR-129b-5p	CTTTTTGCGGTCTGGGCTTTG	66.1022	TGCGGTCTGGGCTTTG	60.5096
aca-miR-1306	TGGACGTTGGCTCTGGTGGTGAG	70.9203	TGGCTCTGGTGGTGAGG	59.2442
aca-miR-130a-1-5p	GCTCTTTTCACATTGTGCTTCG	62.1801	CTCTTTTCACATTGTGCTTCG	58.5663
aca-miR-130a-2-5p	CTGCCCTTTTTATGTTGTACTG	56.6123	CTGCCCTTTTTATGTTGTACTGG	59.9395
aca-miR-130a-3p	CAGTGCAATGTTAAAAGGGCAG	61.8715	AGTGCAATGTTAAAAGGGCAG	59.2803
aca-miR-130b-3p	CAGTGCAATAATGAAAGGGCG	62.7188	CAGTGCAATAATGAAAGGGCG	62.7188
aca-miR-130b-5p	ACTCTTTCCCCTGTTGCACTACG	63.8744	TTTCCCCTGTTGCACTACG	59.7004
aca-miR-130c	CAGTGCAATATTAAAAGGGCATG	60.7051	CAGTGCAATATTAAAAGGGCATG	60.7051
aca-miR-132-3p	TAACAGTCTACAGCCATGGTTGG	61.2998	ACAGTCTACAGCCATGGTTGG	60.0431
aca-miR-132-5p	ACCGTGGCTTTAGATTGTTAG	56.1502	ACCGTGGCTTTAGATTGTTAGG	59.5605
aca-miR-1329-3p	CCTCGTAGCTTGATCACCATCTG	63.2539	CTCGTAGCTTGATCACCATCTG	59.8979
aca-miR-1329-5p	TACAGTGATCAGGTTACGATGG	57.6346	CAGTGATCAGGTTACGATGGG	60.3817
aca-miR-133a	TTTGGTCCCCTTCAACCAGCTGG	70.3057	CCCCTTCAACCAGCTGG	60.1798
aca-miR-135-1-3p	ATATAGGGATTGAAGCCATGTAG	56.4584	ATATAGGGATTGAAGCCATGTAGG	59.6483
aca-miR-135-2-3p	ATGTAGGGATGGAAGCCATGAAG	63.5228	TAGGGATGGAAGCCATGAAG	60.029
aca-miR-135-3-3p	ATGTAGGGCTAAAAGCCATGGG	63.4145	ATGTAGGGCTAAAAGCCATGGG	63.4145
aca-miR-135-5p	TATGGCTTTTTATTCCTATGTGAG	56.7481	TATGGCTTTTTATTCCTATGTGAGG	59.797
aca-miR-137a	TTATTGCTTAAGAATACGCGTAGG	58.9926	TTATTGCTTAAGAATACGCGTAGG	58.9926
aca-miR-137b-3p	TTATTGCTTGAGAATACGCGTAGG	61.7053	TTGCTTGAGAATACGCGTAGG	60.4027
aca-miR-137b-5p	ACGGGTATTCTTGGGTATATAG	54.1769	CGGGTATTCTTGGGTATATAGGC	59.972
aca-miR-138-1-3p	GCTATTTCACTACACCAGGGTG	58.652	GCTATTTCACTACACCAGGGTG	58.652
aca-miR-138-2-3p	CGGCTACTTCACAACACCAGGGG	68.9197	CTTCACAACACCAGGGGG	59.9211
aca-miR-138-5p	AGCTGGTGTTGTGAATCAGGCCG	69.7065	AGCTGGTGTTGTGAATCAGGCCG	69.7065
aca-miR-1388-3p	ATCTCAGGTCCGTCAGCCCACG	70.0517	GTCCGTCAGCCCACG	57.9565
aca-miR-1388-5p	AGGACTGTCTAACCTGAGAATGG	58.7959	AGGACTGTCTAACCTGAGAATGG	58.7959
aca-miR-139-3p	TGGAGATACGGCCCTGTTGGAG	67.6399	AGATACGGCCCTGTTGGAG	60.0806
aca-miR-139-5p	TCTACAGTGCATGTGTCTCCAGTGG	65.8145	AGTGCATGTGTCTCCAGTGG	59.7377
aca-miR-1397	TGCATTGCGATGGGTTACATCAG	67.1512	CATTGCGATGGGTTACATCAG	61.2884
aca-miR-140-3p	TACCACAGGGTAGAACCACGGG	65.2845	CACAGGGTAGAACCACGGG	61.3733
aca-miR-140-5p	CAGTGGTTTTACCCTATGGTG	57.0253	CAGTGGTTTTACCCTATGGTGG	60.5055
aca-miR-142-3p	TGTAGTGTTTCCTACTTTATGG	51.523	TGTAGTGTTTCCTACTTTATGGGC	58.6978
aca-miR-142-5p	CATAAAGTAGAAAGCACTACTAG	48.1159	CATAAAGTAGAAAGCACTACTAGGC	55.3274
aca-miR-143-3p	TGAGATGAAGCACTGTAGCTCG	60.7304	TGAGATGAAGCACTGTAGCTCG	60.7304
aca-miR-143-5p	GGTGCAGTGCTGCATCTCTGGG	69.7455	CAGTGCTGCATCTCTGGG	59.0139
aca-miR-144-3p	TACAGTATAGATGATGTACTG	42.2365	TACAGTATAGATGATGTACTG	42.2365
aca-miR-144-5p	GGATATCATCATATACTGTAAG	45.8894	GGATATCATCATATACTGTAAGGC	53.8838
aca-miR-145-3p	GATTCCTGGAAATACTGTTCTG	55.4849	GATTCCTGGAAATACTGTTCTGG	59.0138
aca-miR-145-5p	GTCCAGTTTTCCCAGGAATCCCG	68.7941	GTTTTCCCAGGAATCCCG	60.2499
aca-miR-146a-3p	GCCCCGTGGATTCAGTTCTACAG	66.1566	CCCGTGGATTCAGTTCTACAG	59.601
aca-miR-146a-5p	TGAGAACTGAATTCCATAGGCG	61.4728	TGAGAACTGAATTCCATAGGCG	61.4728
aca-miR-146b-3p	TCCATAATGCTCAGTTTTCCAG	59.2248	TCCATAATGCTCAGTTTTCCAG	59.2248
aca-miR-146b-5p	TGAGAACTGGTTTTCGTGGACTG	63.698	AGAACTGGTTTTCGTGGACTG	59.2425
aca-miR-147	GTGTGCGGAAATGCTTCTGCTACAG	68.1154	CGGAAATGCTTCTGCTACAG	58.6754
aca-miR-148a-3p	TCAGTGCACTACAGAACTTTGTG	58.1603	CAGTGCACTACAGAACTTTGTGG	59.8877
aca-miR-148a-5p	AAAGTTCTGTGACACTCGGACTG	60.7571	AAGTTCTGTGACACTCGGACTG	59.4198
aca-miR-148b-3p	TCAGTGCATCACAGAACTTTGTG	61.3056	CAGTGCATCACAGAACTTTGTG	59.4099
aca-miR-148b-5p	GAAGTTCTGTTATACACTCTGG	50.8826	GAAGTTCTGTTATACACTCTGGGC	58.4169
aca-miR-150-3p	CTGGTACAGAGGATGGAAGGG	60.8771	TGGTACAGAGGATGGAAGGG	59.9197
aca-miR-150-5p	TCTCCCAACCCTTGTACCAGTGG	66.5047	CCAACCCTTGTACCAGTGG	58.8367
aca-miR-153-3p	TTGCATAGTCACAAAAGTGATG	56.4316	TTGCATAGTCACAAAAGTGATGG	60.0464
aca-miR-153-5p	TCATTTTTGTGATTTGCAGCTG	61.158	CATTTTTGTGATTTGCAGCTG	59.3585
aca-miR-155-3p	CTCCTACATGTTAGCATTAAGG	53.5936	CTCCTACATGTTAGCATTAAGGGC	60.3801
aca-miR-155-5p	TTAATGCTAATCGTGATAGGGGG	61.3128	AATGCTAATCGTGATAGGGGG	60.1773
aca-miR-15a-3p	CAAGTCATTATTTGCTGCTTTG	57.6835	CAAGTCATTATTTGCTGCTTTGG	60.978
aca-miR-15a-5p	TAGCAGCACATCATGATTTGTG	59.7586	TAGCAGCACATCATGATTTGTG	59.7586
aca-miR-15b-3p	CAGACCGTTCTGGGCTGCCTCAG	71.5214	TCTGGGCTGCCTCAGG	59.5253
aca-miR-15b-5p	TAGCAGCACAACATGGTTTGTG	62.0567	GCAGCACAACATGGTTTGTG	61.1923
aca-miR-1662-3p	CCCAAGTAGGTTGATGTCTGGG	62.8766	CCAAGTAGGTTGATGTCTGGG	59.4581
aca-miR-1662-5p	TTGACATCATCCTACTTGAGATG	56.8344	TTGACATCATCCTACTTGAGATGG	60.3726
aca-miR-1677a	TGACTTCAATAGGAGTAGGATGG	57.3939	TGACTTCAATAGGAGTAGGATGGG	60.7033
aca-miR-1677b-3p	TGACTTCAGTGGGCTTAGGATG	61.5439	GACTTCAGTGGGCTTAGGATG	58.8033
aca-miR-1677b-5p	ACCAAAGCCCCTCGAGGACAATG	69.4754	GCCCCTCGAGGACAATG	60.1472
aca-miR-16a-3p	CCAATATTGTTGTGCTGCTTAG	57.5692	CCAATATTGTTGTGCTGCTTAGG	60.8745
aca-miR-16a-5p	TAGCAGCACGTAAATATTGGG	57.8978	GCAGCACGTAAATATTGGGG	60.3434
aca-miR-16b-3p	TCCAGTATTGCTTTGCTGCTTTG	63.7009	CAGTATTGCTTTGCTGCTTTG	58.785
aca-miR-16b-5p	TAGCAGCACGTAAATACTGGAGG	60.6666	GCAGCACGTAAATACTGGAGG	59.7827
aca-miR-17-3p	ACTGCAGTGAAGGCACTTGTAGG	62.9596	GCAGTGAAGGCACTTGTAGG	58.5241
aca-miR-17-5p	CAAAGTGCTTACAGTGCAGGTAGG	62.3537	AAAGTGCTTACAGTGCAGGTAGG	59.8888
aca-miR-1788-3p	CAGGCAGCTAAAGCAAGTCTGG	63.5965	GGCAGCTAAAGCAAGTCTGG	60.154
aca-miR-1788-5p	GGCTTGTTTTCAGTTGCCTGCGG	70.8008	GTTTTCAGTTGCCTGCGG	60.3903
aca-miR-1805-3p	TGTATTGGAACACTACAGCTCCG	61.4254	GTATTGGAACACTACAGCTCCG	58.7916
aca-miR-1805-5p	AGTTGTAGTCTTTCAAACAGAGG	54.6037	TTGTAGTCTTTCAAACAGAGGGC	59.812
aca-miR-181a	AACATTCAACGCTGTCGGTGAGTG	67.6267	CAACGCTGTCGGTGAGTG	60.0179
aca-miR-181b	AACATTCATTGCTGTCGGTGGGG	69.1787	ATTGCTGTCGGTGGGG	58.8981
aca-miR-182-3p	TGGTTCTAGACTTGCCAACTG	58.0227	GGTTCTAGACTTGCCAACTGG	58.851
aca-miR-182-5p	TTTGGCAATGGTAGAACTCACAG	61.4079	TTGGCAATGGTAGAACTCACAG	60.1681
aca-miR-184-3p	TGGACGGAGAACTGATAAGGGTG	64.6133	GACGGAGAACTGATAAGGGTG	58.6578
aca-miR-184-5p	CCTTATCACTTTTCCAGCCAGCG	66.1433	CACTTTTCCAGCCAGCG	59.0413
aca-miR-187-3p	TCGTGTCTTGTGTTGCAGCCAG	66.9553	TCGTGTCTTGTGTTGCAGCCAG	66.9553
aca-miR-187-5p	GCTACAACACAGAACATGGGCGG	67.928	AACACAGAACATGGGCGG	60.5336
aca-miR-18a-3p	ACTGCCCTAAGTGCTCCTTCTGG	65.1863	ACTGCCCTAAGTGCTCCTTCTGG	65.1863
aca-miR-18a-5p	TAAGGTGCATCTAGTGCAGATAGG	59.8337	TAAGGTGCATCTAGTGCAGATAGG	59.8337
aca-miR-18b-3p	TACTGCCCTGAATGCTCCTTCTGG	67.7579	CCCTGAATGCTCCTTCTGG	60.7422
aca-miR-18b-5p	TAAGGTGCATCTAGTGCAGTTAGG	59.8682	TAAGGTGCATCTAGTGCAGTTAGG	59.8682
aca-miR-190a-3p	ACTATATATCAAACATTCCTG	46.226	ACTATATATCAAACATTCCTGGC	54.2869
aca-miR-190a-5p	TGATATGTTTGATATATTAGGTTG	50.9108	TGATATGTTTGATATATTAGGTTGGC	57.6695
aca-miR-190b	TGATATGTTTGATATTAGGTTGG	53.6568	TGATATGTTTGATATTAGGTTGGGC	60.3203
aca-miR-191-3p	GCTGCACTTGGATTTCGTTCCTG	67.233	GCACTTGGATTTCGTTCCTG	60.636
aca-miR-191-5p	CAACGGAATCCCAAAAGCAGCTGG	71.3393	GAATCCCAAAAGCAGCTGG	60.7287
aca-miR-193-3p	AACTGGCCTACAAAGTCCCAG	60.5339	AACTGGCCTACAAAGTCCCAG	60.5339
aca-miR-193-5p	TGGGTCTTTGCGGGCGAGATGG	74.2215	TGCGGGCGAGATGG	59.9325
aca-miR-194-1-3p	CCAGTGGAGGTGCTGTTACTTTG	63.1523	CAGTGGAGGTGCTGTTACTTTG	59.8354
aca-miR-194-2-3p	CCAGTGGAGCGGCTGTTATAGG	65.1438	AGTGGAGCGGCTGTTATAGG	59.3592
aca-miR-194-5p	TGTAACAGCAACTCCATGTGGAG	62.3811	GTAACAGCAACTCCATGTGGAG	59.662
aca-miR-196a	TAGGTAGTTTCATGTTGTTGGG	56.731	AGGTAGTTTCATGTTGTTGGGG	60.144
aca-miR-196c-3p	ACAAGAACATAAAACTACCTGAG	52.3224	ACAAGAACATAAAACTACCTGAGGC	59.2125
aca-miR-196c-5p	TAGGTAGTTTCACGTTGTTGGGG	62.2951	GGTAGTTTCACGTTGTTGGGG	61.5465
aca-miR-199a-5p	CCCAGTGTTCAGACTACCTGTG	59.6822	CCCAGTGTTCAGACTACCTGTG	59.6822
aca-miR-199b-5p	CCCAGTGTTCGGACTACCTGTG	64.0494	CCAGTGTTCGGACTACCTGTG	60.6069
aca-miR-19a-3p	TGTGCAAATCTATGCAAAACTGG	62.2178	GTGCAAATCTATGCAAAACTGG	59.6524
aca-miR-19a-5p	TAGTTTTGCATAGTTGCACTAG	52.892	TAGTTTTGCATAGTTGCACTAGGC	59.8805
aca-miR-19b	TGTGCAAATCCATGCAAAACTG	64.0963	TGTGCAAATCCATGCAAAACTG	64.0963
aca-miR-1a-1-5p	ACATACTTCTTTATGTACCCATG	52.7862	ACATACTTCTTTATGTACCCATGGC	59.6147
aca-miR-1a-2-5p	ACATACTTCTTTATATGCCCG	53.7558	CATACTTCTTTATATGCCCGGC	59.8568
aca-miR-1a-3p	TGGAATGTAAAGAAGTATGTATG	51.5454	TGGAATGTAAAGAAGTATGTATGGC	58.5862
aca-miR-1b-3p	TGGAATGTTAAGAAGTATGTAG	49.1812	TGGAATGTTAAGAAGTATGTAGGC	56.698
aca-miR-1b-5p	CATACTTCTTCATATGCCCATG	57.1654	CATACTTCTTCATATGCCCATGG	60.5713
aca-miR-200a-3p	TAACACTGTCTGGTAACGATGTG	57.7633	ACACTGTCTGGTAACGATGTGG	59.9532
aca-miR-200a-5p	CATCTTACTAGACAGTGCTGG	52.7065	CATCTTACTAGACAGTGCTGGGC	60.329
aca-miR-200b-3p	TAATACTGCCTGGTAATGATGAG	56.0978	TAATACTGCCTGGTAATGATGAGG	59.4365
aca-miR-200b-5p	CATCTTACTGGGCAGCATTGG	62.8091	CATCTTACTGGGCAGCATTGG	62.8091
aca-miR-202-3p.1	AGAGGCATACGGCATGGGAAG	65.6432	GCATACGGCATGGGAAG	58.5208
aca-miR-202-5p	TTTCCTATGCATATACTTCTTG	51.7609	TTTCCTATGCATATACTTCTTGGC	58.7795
aca-miR-202-5p.2	TAAAGAGGCATACGGCATGGGAG	66.3498	GGCATACGGCATGGGAG	61.0403
aca-miR-203-3p	GTGAAATGTTTAGGACCACTTGG	59.7911	GTGAAATGTTTAGGACCACTTGG	59.7911
aca-miR-203-5p	AGTGGTTCTTAACAGTTCAACAGG	58.806	AGTGGTTCTTAACAGTTCAACAGG	58.806
aca-miR-204a-3p	GCTGGGAAGGCAAAGGGACGTG	71.0831	GGAAGGCAAAGGGACGTG	61.6109
aca-miR-204a-5p	TTCCCTTTGTCATCCTATGCCTG	64.4729	TTGTCATCCTATGCCTGGC	59.6198
aca-miR-205a	TCCTTCATTCCACCGGAGTCTGG	68.7134	CATTCCACCGGAGTCTGG	60.0376
aca-miR-205b	CCCTTCATTCCACCGGAATCTGTG	69.6328	CATTCCACCGGAATCTGTG	59.9016
aca-miR-206-3p	TGGAATGTAAGGAAGTGTGTGG	59.8913	TGGAATGTAAGGAAGTGTGTGG	59.8913
aca-miR-206-5p	TACATGCTTCTTTATATCTCCATG	55.4049	TACATGCTTCTTTATATCTCCATGG	58.6662
aca-miR-208-3p	ATAAGACGAGCAAAAAGCTTGTG	59.9653	ATAAGACGAGCAAAAAGCTTGTG	59.9653
aca-miR-208-5p	AAGCTTTTGGCTCGGGTTATATG	62.64	GCTTTTGGCTCGGGTTATATG	60.8022
aca-miR-20a-3p	ACTGCATTACGAGCACTTAAAGTG	59.9079	ACTGCATTACGAGCACTTAAAGTG	59.9079
aca-miR-20a-5p	TAAAGTGCTTATAGTGCAGGTAG	53.6645	AAAGTGCTTATAGTGCAGGTAGGC	60.2188
aca-miR-20b-3p	ACTGTAATGTGGGCACTTACAG	56.8551	ACTGTAATGTGGGCACTTACAGG	60.3412
aca-miR-20b-5p	CAAAGTGCTCATAGTGCAGGTAG	59.1206	CAAAGTGCTCATAGTGCAGGTAG	59.1206
aca-miR-210-3p	CTGTGCGTGTGACAGCGGCTAG	68.6236	GCGTGTGACAGCGGCTAG	61.7968
aca-miR-210-5p	AGCCACTGACTAACGCACATTGG	65.6426	CCACTGACTAACGCACATTGG	61.5212
aca-miR-212-3p	TAACAGTCCACAGTCATGGCTACG	63.5056	AGTCCACAGTCATGGCTACG	58.7522
aca-miR-212-5p	ACCTTGGCTCTAGACTGCTTACG	61.2805	CCTTGGCTCTAGACTGCTTACG	60.5637
aca-miR-21-3p	CAACAACAGTCGGTAGGCTGTG	62.9569	AACAACAGTCGGTAGGCTGTG	60.2223
aca-miR-214-3p	ACAGCAGGCACAGACAGGCAGTG	69.3795	AGGCACAGACAGGCAGTG	58.4426
aca-miR-214-5p	TGCCTGTCTACACTTGCTGTGCG	67.9651	CTGTCTACACTTGCTGTGCG	58.2307
aca-miR-215-3p	CTGTCATTTCTGTAGGCCAATAG	57.9781	TGTCATTTCTGTAGGCCAATAGG	60.3694
aca-miR-215-5p	ATGACCTATGATTTGACAGACTG	55.8501	ATGACCTATGATTTGACAGACTGG	59.4154
aca-miR-21-5p	TAGCTTATCAGACTGATGTTGAG	54.1121	GCTTATCAGACTGATGTTGAGGC	60.2836
aca-miR-216a	TAATCTCAGCTGGCAACTGTGAG	61.8371	TAATCTCAGCTGGCAACTGTGAG	61.8371
aca-miR-216b-3p	ACAGTTACCAGCAGAGGTTCTG	58.5321	ACAGTTACCAGCAGAGGTTCTG	58.5321
aca-miR-216b-5p	AAATCTCTGCAGGCAAATGTGAG	62.8318	TCTCTGCAGGCAAATGTGAG	60.136
aca-miR-217-3p	CATCAGTTCCTAATGCATTGCCG	65.7626	AGTTCCTAATGCATTGCCG	58.7354
aca-miR-217-5p	TACTGCATCAGGAACTGATTGGG	63.4649	GCATCAGGAACTGATTGGG	59.0243
aca-miR-218-3p	AAACATGGTTCTGTCAAGCACCG	65.5275	ACATGGTTCTGTCAAGCACCG	63.413
aca-miR-218-5p	TTGTGCTTGATCTAACCATGTGG	62.1647	TGTGCTTGATCTAACCATGTGG	60.9438
aca-miR-2188-3p	GATGCGTGTGGTCAGACCTAGG	64.1916	GCGTGTGGTCAGACCTAGG	59.2723
aca-miR-2188-5p	AAGGTCCAACCTCACGTGTCG	64.6655	GTCCAACCTCACGTGTCG	58.5553
aca-miR-219-1-3p	AAGAATTGTGTCTGGACATCTGG	60.4091	AAGAATTGTGTCTGGACATCTGG	60.4091
aca-miR-219-2-3p	AGAGTTGAGTCTGGACATCAG	54.3437	AGAGTTGAGTCTGGACATCAGG	58.3955
aca-miR-219-5p	TGATTGTCCAAACGCAATTCTTGG	67.0896	GTCCAAACGCAATTCTTGG	59.112
aca-miR-221-3p	AGCTACATTGTCTGCTGGGTTTG	62.7395	CATTGTCTGCTGGGTTTGG	60.0961
aca-miR-221-5p	AACCTGGCATACAATGTAGAATTG	59.3531	AACCTGGCATACAATGTAGAATTG	59.3531
aca-miR-222-3p	AGCTACATCTGGCTACTGGGTCG	63.9947	CTACATCTGGCTACTGGGTCG	59.7657
aca-miR-222-5p	GCTCAGTAGTCAGTGTAGATTCG	55.9867	GCTCAGTAGTCAGTGTAGATTCGG	59.4986
aca-miR-223-3p	TGTCAGTTTGTCAAATATACAAG	52.3685	TGTCAGTTTGTCAAATATACAAGGC	59.5066
aca-miR-223-5p	CGTGTATTTGACGATCTGATCGCG	67.793	TATTTGACGATCTGATCGCG	59.7923
aca-miR-22-3p	AAGCTGCGCAGTTGAAGAACTGTG	67.1133	TGCGCAGTTGAAGAACTGTG	61.2006
aca-miR-22-5p	AGTTCTTCAGCGGCATCGCTTG	68.0392	CAGCGGCATCGCTTG	59.7108
aca-miR-23a-3p	ATCACATTGCCAGGGATTTCCG	67.26	ATTGCCAGGGATTTCCG	59.3887
aca-miR-23a-5p	GGGGTTCCTGGTGATGTGATTTG	66.7503	GGTTCCTGGTGATGTGATTTG	60.2252
aca-miR-23b-3p	ATCACATTGCCAGGGATTACCG	65.1587	ATCACATTGCCAGGGATTACCG	65.1587
aca-miR-23b-5p	GGGTTCCTGGCATGCTGATTTG	67.9679	TCCTGGCATGCTGATTTG	59.2782
aca-miR-24-1-5p	TGCCTACTGAGCTGATACTCAGTG	60.9878	TGCCTACTGAGCTGATACTCAGTG	60.9878
aca-miR-24-2-5p	TGCCTACTGAGCTGATATCAGG	59.4988	TGCCTACTGAGCTGATATCAGG	59.4988
aca-miR-24-3p	TGGCTCAGTTCAGCAGGAACAGG	68.1504	TGGCTCAGTTCAGCAGGAACAGG	68.1504
aca-miR-26-1-3p	CCTGTTCTTGATTACTTGGCCTG	62.1767	CTGTTCTTGATTACTTGGCCTG	58.9036
aca-miR-26-2-3p	CCTATCCTTGATTACTTGCACTG	57.9781	CCTATCCTTGATTACTTGCACTGG	61.1909
aca-miR-26-5p	TTCAAGTAATCCAGGATAGGG	55.8369	TTCAAGTAATCCAGGATAGGGG	59.3286
aca-miR-27a-3p	TTCACAGTGGCTAAGTTCCGCG	66.7149	CAGTGGCTAAGTTCCGCG	60.552
aca-miR-27a-5p	AGGGCTTAGCCCACCTGTGAACG	69.5208	CTTAGCCCACCTGTGAACG	59.2987
aca-miR-27b-3p	TTCACAGTGGCTAAGTTCTGCAG	61.8573	TCACAGTGGCTAAGTTCTGCAG	60.6245
aca-miR-27b-5p	AGAGCTTAGCTGATTGGTGAACG	62.1025	AGCTTAGCTGATTGGTGAACG	59.5307
aca-miR-2970-3p	TCAGATCACCTCTTGGCTGTGAG	64.065	AGATCACCTCTTGGCTGTGAG	59.4646
aca-miR-2970-5p	GACAGTCAGTAGTTGGTCTGGG	58.7213	GACAGTCAGTAGTTGGTCTGGG	58.7213
aca-miR-29a-1-5p	TGATTTCTTCTGGTGTTCGGAG	61.526	GATTTCTTCTGGTGTTCGGAG	58.7779
aca-miR-29a-2-5p	TGACCGATTTCTCTTGGTGTTCG	65.6125	CCGATTTCTCTTGGTGTTCG	60.6264
aca-miR-29a-3p	TAGCACCATTTGAAATCGGTTG	62.0649	GCACCATTTGAAATCGGTTG	61.2657
aca-miR-29b	TAGCACCATTTGAAATCAGTGG	59.9964	TAGCACCATTTGAAATCAGTGG	59.9964
aca-miR-301a-3p	CAGTGCAATAGTATTGTCAAAGCG	61.0344	CAGTGCAATAGTATTGTCAAAGCG	61.0344
aca-miR-301a-5p	GCTCTGACTTCATTGCACTACTG	59.2069	GCTCTGACTTCATTGCACTACTG	59.2069
aca-miR-301b-3p	CAGTGCAATAATATTGTCAAAGCG	60.8638	CAGTGCAATAATATTGTCAAAGCG	60.8638
aca-miR-301b-5p	GCTCTGACAGTGTTGCACTACG	61.0855	GCTCTGACAGTGTTGCACTACG	61.0855
aca-miR-302	TAAGTGCTTCCATGTTTTAGTAGG	56.8932	TAAGTGCTTCCATGTTTTAGTAGGG	59.9685
aca-miR-30a-3p	CTTTCAGTCGGATGTTTGCAGCG	68.1802	GTCGGATGTTTGCAGCG	59.9247
aca-miR-30a-5p	TGTAAACATCCTCGACTGGAAGG	62.5776	GTAAACATCCTCGACTGGAAGG	59.9977
aca-miR-30b-3p	CTGGGAGATGAATGTTTACTTCG	60.0078	CTGGGAGATGAATGTTTACTTCG	60.0078
aca-miR-30b-5p	TGTAAACATCCTACACTCAGCTG	57.1413	TGTAAACATCCTACACTCAGCTGG	60.5829
aca-miR-30c-3p	CTGGGAGAAGGCTGTTTACTCTG	61.6246	TGGGAGAAGGCTGTTTACTCTG	60.7826
aca-miR-30c-5p	TGTAAACATCCTACACTCTCAG	52.1486	TGTAAACATCCTACACTCTCAGGC	59.7168
aca-miR-30d-3p	TTTCAGTCAGATGTTTGCTGCG	63.6508	CAGTCAGATGTTTGCTGCG	59.125
aca-miR-30d-5p	TGTAAACATCCCCGACTGGAAGG	66.3212	CATCCCCGACTGGAAGG	59.9778
aca-miR-30e-3p	CTTTCAGTCGGATGTTTACAGCG	63.1609	TCAGTCGGATGTTTACAGCG	59.8641
aca-miR-30e-5p	TGTAAACATCCTTGACTGGAAGCG	64.5919	AACATCCTTGACTGGAAGCG	60.2546
aca-miR-31-3p	TATGCCAACATATTGCCCTCG	62.9349	GCCAACATATTGCCCTCG	60.0332
aca-miR-31-5p	AGGCAAGATGTTGGCATAGCTG	63.715	AGGCAAGATGTTGGCATAGCTG	63.715
aca-miR-32-3p	CAATTTAGTGTGTGCGATATTG	55.9572	CAATTTAGTGTGTGCGATATTGG	59.4372
aca-miR-32-5p	TATTGCACATTACTAAGTTGCAG	55.083	TGCACATTACTAAGTTGCAGGC	60.3259
aca-miR-33-1-3p	CAATGTTTCCGCAGTGCAATAG	62.7467	AATGTTTCCGCAGTGCAATAG	60.145
aca-miR-33-2-3p	CAATGCCCCTCCAGTGCAGCCG	74.8888	CCTCCAGTGCAGCCG	58.341
aca-miR-33-5p	GTGCATTGTAGTTGCATTGCAG	61.6309	TGCATTGTAGTTGCATTGCAG	60.8531
aca-miR-338-3p	TCCAGCATCAGTGATTTTGTTG	61.0602	TCCAGCATCAGTGATTTTGTTG	61.0602
aca-miR-338-5p	AACAATATCCTGGTGCTGAGTGG	62.4877	CAATATCCTGGTGCTGAGTGG	60.5228
aca-miR-34a-3p	GTCACTAACAACACGGCCAGGTG	66.0173	CTAACAACACGGCCAGGTG	60.1592
aca-miR-34a-5p	AGGCAGTGTAGTTAGCTGATTGG	59.8536	AGGCAGTGTAGTTAGCTGATTGG	59.8536
aca-miR-34b-3p	AATCAGCAAGAATACTGCCCCAG	63.7506	CAGCAAGAATACTGCCCCAG	60.7862
aca-miR-34b-5p	TGGCAGTGTCTTAGCTGGTTGG	64.7355	GCAGTGTCTTAGCTGGTTGG	58.5241
aca-miR-34c-3p	AATCACTAGCTTTACTGTCATG	51.544	AATCACTAGCTTTACTGTCATGGC	58.914
aca-miR-34c-5p	AGGCAGTGTAGTTAGCTGATTGG	59.8536	AGGCAGTGTAGTTAGCTGATTGG	59.8536
aca-miR-363-3p	AATTGCACGGTATCCATCTGTG	62.0362	TTGCACGGTATCCATCTGTG	60.5393
aca-miR-363-5p	GTGGATCACGATGCAATTTTGAG	63.8113	GGATCACGATGCAATTTTGAG	60.4628
aca-miR-365-3p	TAATGCCCCTAAAAATCCTTATG	58.523	TGCCCCTAAAAATCCTTATGG	60.1481
aca-miR-365-5p	AGGGACTTTCAGGGGCAGCTGTGG	72.3802	TCAGGGGCAGCTGTGG	60.528
aca-miR-367	AATTGCACTTTAGCAATGGTGAG	60.5328	AATTGCACTTTAGCAATGGTGAG	60.5328
aca-miR-375-3p	TTTGTTCGTTCGGCTCGCGTTAG	69.2665	CGTTCGGCTCGCGTTAG	61.6762
aca-miR-375-5p	GCGTCGAGCCCCACGCACAAGAG	75.9015	GCCCCACGCACAAGAG	59.8997
aca-miR-383-3p	CACAGCACTGCCTGGTCAGAAG	65.6433	AGCACTGCCTGGTCAGAAG	59.1401
aca-miR-383-5p	AGATCAGAAGGTGATTGTGGCG	63.7055	TCAGAAGGTGATTGTGGCG	60.8233
aca-miR-425-3p	CCACGGGGATGTCGTGTCTGTCG	73.1061	GGGATGTCGTGTCTGTCG	58.4942
aca-miR-425-5p	AATGACACGATCACTCCCGCTG	66.7769	AATGACACGATCACTCCCGCTG	66.7769
aca-miR-429-3p	TAATACTGTCTGGTAATGCCGTG	59.0879	TAATACTGTCTGGTAATGCCGTG	59.0879
aca-miR-429-5p	GTCTTACCAGACAAAGTTAGAG	50.2841	GTCTTACCAGACAAAGTTAGAGGC	57.7612
aca-miR-449a	TGGCAGTGTATTGTTAGCTGGAG	61.5501	GGCAGTGTATTGTTAGCTGGAG	58.9301
aca-miR-449b	TGGCAGTGCACTACTAGCTGGCG	68.8829	CAGTGCACTACTAGCTGGCG	59.8289
aca-miR-449c-3p	GCAACTAAATACACTTCCATAG	51.2628	GCAACTAAATACACTTCCATAGGC	58.3712
aca-miR-449c-5p	TGGCAGTGTACTCTTAGTTAGCTG	58.0059	GGCAGTGTACTCTTAGTTAGCTGG	58.7427
aca-miR-451-3p	TAGTAATGGTAAGGGTTCTG	49.5487	AGTAATGGTAAGGGTTCTGGC	57.2482
aca-miR-451-5p	AAACCGTTACCATTACTGAGTTG	57.3406	AAACCGTTACCATTACTGAGTTGG	60.5294
aca-miR-454-3p	TAGTGCAATATTGCTTATAGGGTG	57.5696	GTGCAATATTGCTTATAGGGTGG	59.7806
aca-miR-454-5p	GTGAGAACTCTGAGGATAAGG	53.1133	TGAGAACTCTGAGGATAAGGGC	59.8485
aca-miR-455-3p	GCAGTCCATGGGCATATACACG	64.6129	CAGTCCATGGGCATATACACG	61.1724
aca-miR-455-5p	TATGTGCCCTTGGACTACATCGG	65.2507	GCCCTTGGACTACATCGG	59.036
aca-miR-456	CAGGCTGGTTAGATGGTTGTCG	64.0324	GGCTGGTTAGATGGTTGTCG	60.5167
aca-miR-457-3p	CCAGTATTGCCTGTGCTGCTCCAG	69.2096	TGCCTGTGCTGCTCCAG	60.9239
aca-miR-457-5p	CAGCAGCACTTCAATATTGGCAG	64.1464	GCAGCACTTCAATATTGGCAG	60.7868
aca-miR-458	ATAGCTCTTTGAATGGTACTGCG	59.8264	ATAGCTCTTTGAATGGTACTGCG	59.8264
aca-miR-460a-3p	CACAGCGCATACAATGTGGATG	64.6017	CACAGCGCATACAATGTGGATG	64.6017
aca-miR-460a-5p	CCTGCATTGTACACACTGTGTGG	63.6787	CTGCATTGTACACACTGTGTGG	60.135
aca-miR-460b-3p	ACAGCGCATGCAATGTGGACG	69.8023	CGCATGCAATGTGGACG	61.969
aca-miR-460b-5p	CCCTCATTGTACATGCTGTGTGG	64.7426	CCTCATTGTACATGCTGTGTGG	61.4007
aca-miR-489-3p	GTGACATCATATGTACGGCTGCG	64.7395	ACATCATATGTACGGCTGCG	59.5959
aca-miR-489-5p	TGGTCGTATGTATGACGTCATTG	60.6833	TGGTCGTATGTATGACGTCATTG	60.6833
aca-miR-490-3p	CAACCTGGAGGACTCCATGCTGTG	69.3176	TGGAGGACTCCATGCTGTG	60.8532
aca-miR-490-5p	CCATGGATCTCCAGGTGGGTG	67.0872	TGGATCTCCAGGTGGGTG	60.4779
aca-miR-497-3p	CAAGCCGTTTTGTGGTGCCCAG	70.8181	CGTTTTGTGGTGCCCAG	59.6351
aca-miR-497-5p	CAGCAGCACAACAATGGTTTGTG	65.8842	CAGCACAACAATGGTTTGTG	58.5979
aca-miR-499-3p	AACATCACTTTAAGTCTGTGCTG	56.2973	AACATCACTTTAAGTCTGTGCTGG	59.7533
aca-miR-499-5p	TTAAGACTTGCAGTGATGTTTAG	54.2413	TAAGACTTGCAGTGATGTTTAGGC	59.8539
aca-miR-5390	GAATTCCGGATAAGAGACGTCG	62.1426	AATTCCGGATAAGAGACGTCG	60.4571
aca-miR-5391	TGGACAGTTATGAAGAGGCAG	57.9659	GGACAGTTATGAAGAGGCAGG	58.8033
aca-miR-5392	TGTTACTTGACATTTTTCTAG	47.4834	TGTTACTTGACATTTTTCTAGGC	55.4905
aca-miR-5393	TTGAGTTGGTTCAGAAGAGCTG	59.6563	TTGAGTTGGTTCAGAAGAGCTG	59.6563
aca-miR-5394-3p	TTGGACAGAGCTAAATGGCCG	64.5727	GGACAGAGCTAAATGGCCG	60.7496
aca-miR-5394-5p	ACCATGAACCTCTGTCTAAGCTG	59.8242	ACCATGAACCTCTGTCTAAGCTG	59.8242
aca-miR-5395	ACCCCAATTGGACTAGTTGCG	63.3465	CCCAATTGGACTAGTTGCG	59.1338
aca-miR-5396	CCGCACAACCAGCAAGAAGG	66.2911	GCACAACCAGCAAGAAGGG	61.7936
aca-miR-5397-3p	CTGGTAAAGCCTTCTGCCTAAG	59.5767	CTGGTAAAGCCTTCTGCCTAAG	59.5767
aca-miR-5397-5p	TACGCAGAAGTTTGCTTCATCAG	61.7802	CGCAGAAGTTTGCTTCATCAG	61.084
aca-miR-5398-3p	ACAGTCACTGGGATTGACAGAG	59.2259	ACAGTCACTGGGATTGACAGAG	59.2259
aca-miR-5398-5p	CTGTTAATCTCGGCAACTGCG	63.0675	GTTAATCTCGGCAACTGCG	59.4346
aca-miR-5399-3p	TTGCAAGAGAAATAGTCTGACG	57.3354	TGCAAGAGAAATAGTCTGACGG	59.5167
aca-miR-5399-5p	CCAGATTATTTGTTGCTGTGCAG	61.8862	CAGATTATTTGTTGCTGTGCAG	58.5149
aca-miR-5400	TTAGCACTCTGCAGGAAAGAACG	63.059	GCACTCTGCAGGAAAGAACG	61.116
aca-miR-5401	GTATCTTCGCCGCGGTGCTGCTCTG	75.0742	CGCGGTGCTGCTCTG	59.9267
aca-miR-5402-3p	TTCTGTAGCTCTTGGGACTGAAGAG	62.5106	CTGTAGCTCTTGGGACTGAAGAG	59.7068
aca-miR-5402-5p	TCTTCTCTTGGTCTACAGATCG	56.2964	TCTTCTCTTGGTCTACAGATCGG	59.8931
aca-miR-5403	ACGGAAAAGAGATAAGGAATGCG	62.8139	GGAAAAGAGATAAGGAATGCGG	61.2286
aca-miR-5404	CCCCCCGTGCCCTCCAGACTG	74.2577	CCGTGCCCTCCAGACTG	61.472
aca-miR-5405-3p	ACAGGGAGACATCTAGGACAAGG	60.8972	CAGGGAGACATCTAGGACAAGG	60.1244
aca-miR-5405-5p	TGTTTTATTTGCCTTCCTGTTTG	60.3721	TGTTTTATTTGCCTTCCTGTTTG	60.3721
aca-miR-5406-3p	TAGGAGCGAAACTCTAAAAGAG	55.0741	GGAGCGAAACTCTAAAAGAGGC	60.8338
aca-miR-5406-5p	CTTTTAGACTGGCACTCCTAGAG	56.7024	CTTTTAGACTGGCACTCCTAGAGG	59.9676
aca-miR-5407-3p	TCTGTGTGGGATAATCCGAAG	59.9405	TCTGTGTGGGATAATCCGAAG	59.9405
aca-miR-5407-5p	TTTCGGATTTTCAGTCACAGTTG	61.3903	TTCGGATTTTCAGTCACAGTTG	60.1465
aca-miR-5408a-3p	TAAGACTTCTGGGAGTTGAAGG	57.6096	AGACTTCTGGGAGTTGAAGGG	59.725
aca-miR-5408a-5p	CTATCTCCCATAATGCTTAGCG	58.0914	TCTCCCATAATGCTTAGCGG	60.1883
aca-miR-5408b	ACAACTCCCACAATCCTTTGTCG	64.5217	ACTCCCACAATCCTTTGTCG	59.9663
aca-miR-5408c-3p	TTGGGGAATTCTGGGAGATGTG	65.3971	GGGGAATTCTGGGAGATGTG	61.6282
aca-miR-5408c-5p	AACTCCCAAGAATCCTGCAGG	62.7575	TCCCAAGAATCCTGCAGG	59.711
aca-miR-5409	GTATGGCTGAACAGGCAAGCTG	64.2869	GGCTGAACAGGCAAGCTG	60.7105
aca-miR-5410-3p	CTGACATCTCAGAACTCGAGAG	56.8411	TGACATCTCAGAACTCGAGAGG	59.598
aca-miR-5410-5p	CGTTGTCGCGTTCTGAGATGTCG	69.3625	TCGCGTTCTGAGATGTCG	59.6313
aca-miR-5411	TTTGGATATCCTATGCTTAGAGG	56.7096	TTTGGATATCCTATGCTTAGAGGG	59.8611
aca-miR-5412-3p	GGAAAATTTCTGGGTGCTTTTG	61.963	GAAAATTTCTGGGTGCTTTTG	58.7289
aca-miR-5412-5p	AAGGGTCCAGGTTTTTTTCTTG	60.6946	AGGGTCCAGGTTTTTTTCTTG	59.4861
aca-miR-5413-3p	TAATGCAACGGTAGAACTATTG	54.8461	TGCAACGGTAGAACTATTGGC	60.145
aca-miR-5413-5p	TAGTTTTACCATTGCATTGGAGG	60.2383	AGTTTTACCATTGCATTGGAGG	60.2367
aca-miR-5414	GGTTCTTGTCCTGGGCTCCCG	69.3831	TGTCCTGGGCTCCCG	60.2926
aca-miR-5415	CCCCTCAGTCTTGATATTGAG	56.3381	CCCCTCAGTCTTGATATTGAGG	59.9551
aca-miR-5416	TTGAATCCTTTTCTTTTTTTCCG	60.7349	TGAATCCTTTTCTTTTTTTCCG	59.5988
aca-miR-5417	TCATCCCAGCCCCTTTTCTCCCCTG	74.2576	GCCCCTTTTCTCCCCTG	60.5393
aca-miR-5418	CTTCCTTTCTCAATCTGTTGCAG	60.4105	CTTCCTTTCTCAATCTGTTGCAG	60.4105
aca-miR-5419	TCTATAATCATACTACATTCTG	44.1435	TCTATAATCATACTACATTCTGGC	52.4221
aca-miR-5420	AAAGTGCTACATTGTTTGGGG	59.0071	AAAGTGCTACATTGTTTGGGG	59.0071
aca-miR-5421	ACAGTGAGTGAAGAAGGCAGTCTG	62.2729	AGTGAGTGAAGAAGGCAGTCTG	58.7473
aca-miR-5422	TCAGCATTGGTATCCTCCTTCTG	62.6843	CAGCATTGGTATCCTCCTTCTG	60.9956
aca-miR-5423	TCTAGAAGACTGTAGGATGG	49.2806	TCTAGAAGACTGTAGGATGGGC	57.5779
aca-miR-5424	CAGGGTCGGCTGCCAGGATGGCG	78.9717	GCTGCCAGGATGGCG	61.1404
aca-miR-5425	TTGGCAGAAGGGATGACTCTGG	65.9055	GCAGAAGGGATGACTCTGG	58.3057
aca-miR-5426-3p	TGAGGAAGTAAACTTGGACTG	54.6083	TGAGGAAGTAAACTTGGACTGG	58.3689
aca-miR-5426-5p	CACTCTAAGTCTACTTCCACAGG	55.0212	CACTCTAAGTCTACTTCCACAGGG	58.5419
aca-miR-5427	AGTCTGGCCCTTCCTCTTCTTTG	64.319	TGGCCCTTCCTCTTCTTTG	60.3157
aca-miR-5428	TCTAACTAGCCTCCAGCTGCCAG	64.2938	CTAGCCTCCAGCTGCCAG	59.8305
aca-miR-5429	ATAGTCATGCTGGAGGACCTCGG	65.8717	ATGCTGGAGGACCTCGG	59.7122
aca-miR-5430	TTCAAGATGCTCATTTGTTTCCG	63.4586	CAAGATGCTCATTTGTTTCCG	60.6227
aca-miR-5431	TTGGTAGATCCAACTAGAAGAGAG	56.0912	TTGGTAGATCCAACTAGAAGAGAGG	59.3666
aca-miR-5432	AAGAAGCACTACCGTCCTCTGCTG	65.2986	GCACTACCGTCCTCTGCTG	59.5869
aca-miR-5433	TTTAGGACTGTCTCCTCTGGTTTG	61.0071	TTAGGACTGTCTCCTCTGGTTTG	59.7968
aca-miR-5434	GTGAAATTAGAGTACTGTAACTG	48.1099	GTGAAATTAGAGTACTGTAACTGGC	55.6668
aca-miR-5435a	TGGAGGATCTAGCAATGTCTGTG	61.5591	GGAGGATCTAGCAATGTCTGTG	58.8171
aca-miR-5435b-3p	GATGACCTAGAAAATTCCTAGG	53.9483	GATGACCTAGAAAATTCCTAGGGC	60.6419
aca-miR-5435b-5p	TAGGAATTTGCTAGTTCTTCCAG	56.9689	AGGAATTTGCTAGTTCTTCCAGG	60.1338
aca-miR-5435c-3p	TGGAGGATCTAGCAAATGCCTAGG	64.7889	GAGGATCTAGCAAATGCCTAGG	59.3764
aca-miR-5435c-5p	TAGGCATTACTAGGACCTCCGGCG	68.2	ATTACTAGGACCTCCGGCG	59.1602
aca-miR-5436-3p	CAAGTCTTTGCCAGGGAGCTGG	67.5153	CTTTGCCAGGGAGCTGG	60.4931
aca-miR-5436-5p	AGCTCGCTGGCAGAGACTTTCTG	66.6526	CGCTGGCAGAGACTTTCTG	59.8641
aca-miR-5437	AATAGACTTTTCCACTTCATCTG	54.4732	ATAGACTTTTCCACTTCATCTGGC	60.0305
aca-miR-5438	TATACGGACATCTTATGAAGCG	57.0332	ACGGACATCTTATGAAGCGG	60.0958
aca-miR-5439	TCGCTTCTCCTCAGAGCTCCGCG	73.174	TCCTCAGAGCTCCGCG	59.8722
aca-miR-5440	TCAGGAGGACTGAAGGACCACG	66.0927	GGAGGACTGAAGGACCACG	60.6617
aca-miR-5441	TTTAGTACTCGGACTTCAAGAGG	56.927	TTTAGTACTCGGACTTCAAGAGGG	60.1715
aca-miR-5442	ACAGGCAAGGGGAAGCGGTAG	66.832	GCAAGGGGAAGCGGTAG	59.3325
aca-miR-5443	TGTAGAACAAGGATTTTGATG	52.9192	TGTAGAACAAGGATTTTGATGGC	60.3576
aca-miR-5444a	TTCTTTCAGCAAGGATTAAGGG	59.7316	TTCTTTCAGCAAGGATTAAGGG	59.7316
aca-miR-5444b	CTCTGTTAGCATGAACTAGGCTG	58.3752	TCTGTTAGCATGAACTAGGCTGG	60.7928
aca-miR-5445	CTAAGAGCTCTCTGGAAGATAG	52.237	CTAAGAGCTCTCTGGAAGATAGGC	59.3622
aca-miR-5446	TTCAGAACCTTGAATAGCCCCG	64.5659	AGAACCTTGAATAGCCCCG	59.1359
aca-miR-5447	TTGTGGATGCAGGAAGTCTACG	62.4763	TGTGGATGCAGGAAGTCTACG	61.2397
aca-miR-5448	GACATGTCTTGTTAGTATCTGAG	50.8911	GACATGTCTTGTTAGTATCTGAGGC	58.4291
aca-miR-5449	TCCATAGGGTTATGCTGGGAGAG	63.6165	CATAGGGTTATGCTGGGAGAG	58.6821
aca-miR-5450	AGAGTTCTCAGAATCTTCCAG	52.8017	AGAGTTCTCAGAATCTTCCAGGC	60.3827
aca-miR-5451	TGGACTAAGATCTGAAAGAGCG	58.7428	TGGACTAAGATCTGAAAGAGCG	58.7428
aca-miR-5452-3p	CAACAACAGCCGGAGGGCTGGG	73.8315	CGGAGGGCTGGGG	57.7738
aca-miR-5452-5p	TGGCCCTCCTGTTGCTGCTGG	72.1254	CCTCCTGTTGCTGCTGG	58.9973
aca-miR-5453	ATCCCCACTGCAGAATGAATGG	65.4318	CCCACTGCAGAATGAATGG	60.0558
aca-miR-5454	TATCATTTTACACTGCTCTATCG	54.1503	TCATTTTACACTGCTCTATCGGC	60.6279
aca-miR-5455-3p	GAGTTCTTTTTCAAACACCCTGG	61.2119	AGTTCTTTTTCAAACACCCTGG	59.5383
aca-miR-5455-5p	TTGAAAAAGAAGTCCCTAGTTCG	58.9801	TTGAAAAAGAAGTCCCTAGTTCG	58.9801
aca-miR-5456	TCTGTAGCTGAGCGAGGCACG	66.3227	TAGCTGAGCGAGGCACG	59.9689
aca-miR-5457	TCAACAGCTGATTCATTGGATCG	64.4811	AACAGCTGATTCATTGGATCG	60.0884
aca-miR-5458	GGATCCACGGGGATGCTGAGCG	74.0394	CGGGGATGCTGAGCG	61.1263
aca-miR-5459	TCTAGACCCTCCAGCAGAACTCG	64.3072	GACCCTCCAGCAGAACTCG	60.9609
aca-miR-5460	TGACTGAAAAGGCTCAGTGGCG	67.0379	TGAAAAGGCTCAGTGGCG	61.1074
aca-miR-5461	TCAATGCACTGCACTGCACTGCG	72.0612	CACTGCACTGCACTGCG	59.8828
aca-miR-5462	ATCACTTTGCACAACTAGCCTG	59.4474	ATCACTTTGCACAACTAGCCTG	59.4474
aca-miR-5463	ACTGCCAAGATCTAAATCTCCAG	58.9268	ACTGCCAAGATCTAAATCTCCAG	58.9268
aca-miR-5464-3p	TTTGCCTAAGTAAGGACTTCAG	55.6332	TTTGCCTAAGTAAGGACTTCAGG	59.002
aca-miR-5464-5p	CCGTTCTTACCGAGGCAATAG	60.9703	CCGTTCTTACCGAGGCAATAG	60.9703
aca-miR-5465	AGAGAACTAGATCCACATCTGG	55.0673	AGAGAACTAGATCCACATCTGGG	58.7499
aca-miR-5466	TGGATGATGGGCAAAGAACTGCG	70.3437	GATGGGCAAAGAACTGCG	60.353
aca-miR-5467	TTCCCATGGCCTTTACTCCTTTG	65.3912	CCATGGCCTTTACTCCTTTG	59.5637
aca-miR-5468	ATTGGAGTGTAGTCCAGCAACAG	60.5939	TTGGAGTGTAGTCCAGCAACAG	60.3475
aca-miR-5469	TAATGTATTTTGGATTTCAGGTG	55.9135	TAATGTATTTTGGATTTCAGGTGG	59.1911
aca-miR-5470	CACAGGATATGAGTAACTCTTG	51.7082	CACAGGATATGAGTAACTCTTGGC	59.2217
aca-miR-551	GCGACCCATACTTGGTTTCAGG	64.9423	CGACCCATACTTGGTTTCAGG	61.6403
aca-miR-7-1-3p	CAACAAATCGTAGCCTGCCGCG	70.7018	CGTAGCCTGCCGCG	59.7214
aca-miR-7-2-3p	CAACAAATCGCAGTCTACCATG	60.5547	CAACAAATCGCAGTCTACCATG	60.5547
aca-miR-726	TTCACTACTAGCAGAACTCGGG	58.6749	TTCACTACTAGCAGAACTCGGG	58.6749
aca-miR-727-3p	GTTGAGGCGAGTTGAAGACTG	60.0431	GTTGAGGCGAGTTGAAGACTG	60.0431
aca-miR-727-5p	TCAGTCTTCAATTCCTCCCAG	59.2694	TCAGTCTTCAATTCCTCCCAG	59.2694
aca-miR-7-5p	TGGAAGACTAGTGATTTTGTTGTG	58.3626	GGAAGACTAGTGATTTTGTTGTGG	59.1103
aca-miR-875	AATACCTCAGCCTTATCAGGTG	57.4059	ATACCTCAGCCTTATCAGGTGG	59.5042
aca-miR-9-1-3p	ATAAAGCTAGATAACCGAAAG	50.358	ATAAAGCTAGATAACCGAAAGGC	57.3853
aca-miR-92a	TATTGCACTTGTCCCGGCCTGTG	70.2057	CTTGTCCCGGCCTGTG	59.7206
aca-miR-9-3-3p	TAAAGCTAGAGAACCGAACGTAG	57.186	AAAGCTAGAGAACCGAACGTAGG	60.3045
aca-miR-9-5p	TCTTTGGTTATCTAGCTGTAG	49.3421	TCTTTGGTTATCTAGCTGTAGGC	56.9913
aca-miR-98-3p	TATACAACTTACTACTTTCCG	46.9718	ATACAACTTACTACTTTCCGGC	54.5484
aca-miR-98-5p	TGAGGTAGTAAGTTGTATTGTG	49.8275	TGAGGTAGTAAGTTGTATTGTGGC	57.488
aca-miR-99a-3p	CAAGCTCGCTTCTATGGGTCG	64.3641	GCTCGCTTCTATGGGTCG	59.5017
aca-miR-99a-5p	AACCCGTAGATCCGATCTTGTGG	65.4851	CCGTAGATCCGATCTTGTGG	60.4736
aca-miR-99b-3p	CAAGCTCGAGTCTGTGGGTATG	62.1251	AAGCTCGAGTCTGTGGGTATG	59.367
aca-miR-99b-5p	AACCCGTAGATCCGAACTTGCGGG	71.5956	TAGATCCGAACTTGCGGG	59.75
aga-bantam	TGAGATCACTTTGAAAGCTGATTG	60.7693	TGAGATCACTTTGAAAGCTGATTG	60.7693
aga-let-7	TGAGGTAGTTGGTTGTATAGTG	52.1265	TGAGGTAGTTGGTTGTATAGTGGC	59.4963
aga-miR-1	TGGAATGTAAAGAAGTATGGAGG	57.3432	TGGAATGTAAAGAAGTATGGAGGG	60.5659
aga-miR-10	ACCCTGTAGATCCGAATTTGTG	60.2415	ACCCTGTAGATCCGAATTTGTG	60.2415
aga-miR-100	AACCCGTAGATCCGAACTTGTGG	65.4753	AACCCGTAGATCCGAACTTGTGG	65.4753
aga-miR-1000	ATATTGTCCTGTCACAGCAGTG	57.7579	TGTCCTGTCACAGCAGTGG	59.3854
aga-miR-11	CATCACAGTCTGAGTTCTTGCTG	60.1033	CATCACAGTCTGAGTTCTTGCTG	60.1033
aga-miR-1174	TCAGATCTACTTCATACCCATGG	58.085	CAGATCTACTTCATACCCATGGG	59.7332
aga-miR-1175	TGAGATTCTACTTCTCCGACTTAAG	57.5633	TGAGATTCTACTTCTCCGACTTAAGG	60.6076
aga-miR-12	TGAGTATTACATCAGGTACTGGTG	55.9645	TGAGTATTACATCAGGTACTGGTGG	59.3773
aga-miR-124	TAAGGCACGCGGTGAATGCCAAGG	74.206	GCGGTGAATGCCAAGG	59.6957
aga-miR-125	TCCCTGAGACCCTAACTTGTGAG	61.892	CCCTGAGACCCTAACTTGTGAG	60.1597
aga-miR-133	TTGGTCCCCTTCAACCAGCTGTG	69.5772	CCCCTTCAACCAGCTGTG	60.2368
aga-miR-137	TATTGCTTGAGAATACACGTAGG	56.3072	TATTGCTTGAGAATACACGTAGGG	59.5971
aga-miR-13b	TATCACAGCCATTTTGACGAGTG	62.289	CACAGCCATTTTGACGAGTG	60.3011
aga-miR-14	TCAGTCTTTTTCTCTCTCCTAG	52.4544	TCAGTCTTTTTCTCTCTCCTAGGC	59.6925
aga-miR-184	TGGACGGAGAACTGATAAGGGG	64.6	GACGGAGAACTGATAAGGGG	58.5939
aga-miR-1889	ACACATTACAGATTGGGATTAG	53.4398	CACATTACAGATTGGGATTAGGC	59.75
aga-miR-1890	TGAAATCTTTGATTAGGTCTG	52.1635	TGAAATCTTTGATTAGGTCTG	52.1635
aga-miR-1891	TGAGGAGTTAATTTGCGTGTTTTG	62.4529	GAGGAGTTAATTTGCGTGTTTTG	60.0498
aga-miR-190	AGATATGTTTGATATTCTTGGTTGG	57.6658	GATATGTTTGATATTCTTGGTTGGG	59.8733
aga-miR-2	TATCACAGCCAGCTTTGATGAGCG	67.7004	TATCACAGCCAGCTTTGATGAGCG	67.7004
aga-miR-210	TTGTGCGTGTGACAACGGCTAG	66.6175	GCGTGTGACAACGGCTAG	58.9778
aga-miR-219	TGATTGTCCAAACGCAATTCTTGG	67.0896	GTCCAAACGCAATTCTTGG	59.112
aga-miR-263a	TGTAATGGCACTGGAAGAATTCACG	66.2472	TAATGGCACTGGAAGAATTCACG	63.3568
aga-miR-263b	CTTGGCACTGGGAGAATTCACG	66.2115	GGCACTGGGAGAATTCACG	61.6278
aga-miR-275	TCAGGTACCTGAAGTAGCGCGCGG	72.0723	CTGAAGTAGCGCGCGG	60.4071
aga-miR-276-3p	TAGGAACTTCATACCGTGCTCTG	60.6663	GGAACTTCATACCGTGCTCTG	59.7488
aga-miR-276-5p	AGCGAGGTATAGAGTTCCTAG	52.3721	AGCGAGGTATAGAGTTCCTAGGC	59.4774
aga-miR-277	TAAATGCACTATCTGGTACGACAG	58.4184	AATGCACTATCTGGTACGACAGG	60.4383
aga-miR-278	TCGGTGGGACTTTCGTCCGTTTG	71.1804	GGGACTTTCGTCCGTTTG	59.0593
aga-miR-279	TGACTAGATCCACACTCATTAAG	53.7874	TGACTAGATCCACACTCATTAAGGC	60.8739
aga-miR-281	TGTCATGGAATTGCTCTCTTTATG	60.4894	TGTCATGGAATTGCTCTCTTTATG	60.4894
aga-miR-282	AATCTAGCCTCTTCTAGGCTTTGTCTGTG	65.3443	CTTCTAGGCTTTGTCTGTGGC	59.1354
aga-miR-283	TAAATATCAGCTGGTAATTCTG	51.7609	AAATATCAGCTGGTAATTCTGGC	58.7288
aga-miR-286	TGACTAGACCGAACACTCGCGTCG	69.8205	CCGAACACTCGCGTCG	61.2119
aga-miR-305	ATTGTACTTCATCAGGTGCTCTGG	61.7565	ATTGTACTTCATCAGGTGCTCTGG	61.7565
aga-miR-306	TCAGGTACTGGATGACTCTCAGG	60.6861	TCAGGTACTGGATGACTCTCAGG	60.6861
aga-miR-307	TCACAACCTCCTTGAGTGAGG	60.2823	TCACAACCTCCTTGAGTGAGG	60.2823
aga-miR-308	AATCACAGGAGTATACTGTGAGG	55.052	AATCACAGGAGTATACTGTGAGGG	58.6072
aga-miR-309	TCACTGGGCAAAGTTTGTCGCAG	68.6947	GGGCAAAGTTTGTCGCAG	60.3903
aga-miR-315	TTTTGATTGTTGCTCAGAAAGCG	63.6893	TGATTGTTGCTCAGAAAGCG	60.1344
aga-miR-317	TGAACACATCTGGTGGTATCTCAGTG	64.5454	AACACATCTGGTGGTATCTCAGTG	60.3434
aga-miR-34	TGGCAGTGTGGTTAGCTGGTG	64.5063	GGCAGTGTGGTTAGCTGGTG	61.7121
aga-miR-375	TTTGTTCGTTTGGCTCGAGTTAG	62.7415	TGTTCGTTTGGCTCGAGTTAG	60.4259
aga-miR-7	TGGAAGACTAGTGATTTTGTTGTG	58.3626	GGAAGACTAGTGATTTTGTTGTGG	59.1103
aga-miR-79	TAAAGCTAGATTACCAAAGCATG	55.7438	TAAAGCTAGATTACCAAAGCATGG	58.9394
aga-miR-8	TAATACTGTCAGGTAAAGATGTCG	55.3969	TAATACTGTCAGGTAAAGATGTCGG	58.708
aga-miR-87	GGTGAGCAAATATTCAGGTGTG	59.4988	GGTGAGCAAATATTCAGGTGTG	59.4988
aga-miR-927	TTTAGAATTCCTACGCTTTACCG	58.9278	TTTAGAATTCCTACGCTTTACCG	58.9278
aga-miR-929	CTCCCTAACGGAGTCAGATTGG	62.2136	CCCTAACGGAGTCAGATTGG	59.5448
aga-miR-92a	TATTGCACTTGTCCCGGCCTATG	67.1026	CACTTGTCCCGGCCTATG	60.064
aga-miR-92b	AATTGCACTTGTCCCGGCCTGCG	74.6531	GTCCCGGCCTGCG	59.2287
aga-miR-957	TGAAACCGTCCAAAACTGAGGCG	69.3723	CGTCCAAAACTGAGGCG	58.8766
aga-miR-965	TAAGCGTATAGCTTTTCCCATTG	59.6848	TAAGCGTATAGCTTTTCCCATTG	59.6848
aga-miR-970	TCATAAGACACACGCGGCTATG	63.3126	ATAAGACACACGCGGCTATG	58.8244
aga-miR-981	TTCGTTGTCGACGAAACCTGG	65.5443	TTGTCGACGAAACCTGGG	60.6539
aga-miR-988	CCCCTTGTTGCAAACCTCACGCG	73.3676	GTTGCAAACCTCACGCG	59.9689
aga-miR-989	TGTGATGTGACGTAGTGGTACG	59.5586	TGTGATGTGACGTAGTGGTACG	59.5586
aga-miR-993	GAAGCTCGTTTCTATAGAGGTATCTG	58.3633	AAGCTCGTTTCTATAGAGGTATCTGG	59.7673
aga-miR-996	TGACTAGATTACATGCTCGTCTG	57.2283	TGACTAGATTACATGCTCGTCTGG	60.6803
aga-miR-9a	TCTTTGGTTATCTAGCTGTATGAG	54.8528	CTTTGGTTATCTAGCTGTATGAGGC	59.7471
aga-miR-9b	ACTTTGGTGATTTTAGCTGTATGG	58.6978	ACTTTGGTGATTTTAGCTGTATGG	58.6978
aga-miR-9c	TCTTTGGTATTCTAGCTGTAGAG	52.7231	TCTTTGGTATTCTAGCTGTAGAGGC	59.5307
aga-miR-iab-4	ACGTATACTGAATGTATCCTGAG	52.8639	ACGTATACTGAATGTATCCTGAGGC	59.8431
age-miR-100	AACCCGTAGATCCGAACTTGTGG	65.4753	AACCCGTAGATCCGAACTTGTGG	65.4753
age-miR-101	TACAGTACTGTGATAACTGAAGG	51.5169	ACAGTACTGTGATAACTGAAGGGC	58.7873
age-miR-103	AGCAGCATTGTACAGGGCTATGAG	63.8895	CAGCATTGTACAGGGCTATGAG	59.7907
age-miR-106a	AAAAGTGCTTACAGTGCAGGTAGCG	64.9151	TGCTTACAGTGCAGGTAGCG	60.2171
age-miR-106b	TAAAGTGCTGACAGTGCAGATG	59.1477	TAAAGTGCTGACAGTGCAGATG	59.1477
age-miR-10a	TACCCTGTAGATCCGAATTTGTGG	63.3117	CCTGTAGATCCGAATTTGTGG	59.4385
age-miR-124a	TTAAGGCACGCGGTGAATGCCAG	71.9103	ACGCGGTGAATGCCAG	60.3797
age-miR-125b	TCCCTGAGACCCTAACTTGTGAG	61.892	CCCTGAGACCCTAACTTGTGAG	60.1597
age-miR-127	TCGGATCCGTCTGAGCTTGGCTG	71.9234	CCGTCTGAGCTTGGCTG	59.1676
age-miR-128	TCACAGTGAACCGGTCTCTTTTG	63.698	ACAGTGAACCGGTCTCTTTTG	59.2425
age-miR-133a	TTGGTCCCCTTCAACCAGCTGTG	69.5772	CCCCTTCAACCAGCTGTG	60.2368
age-miR-135	TATGGCTTTTTATTCCTATGTGAG	56.7481	TATGGCTTTTTATTCCTATGTGAGG	59.797
age-miR-15a	TAGCAGCACATAATGGTTTGTGG	62.113	TAGCAGCACATAATGGTTTGTGG	62.113
age-miR-15b	TAGCAGCACATCATGGTTTACAG	60.2003	AGCAGCACATCATGGTTTACAG	60.1972
age-miR-16	TAGCAGCACGTAAATATTGGCGG	65.1511	AGCACGTAAATATTGGCGG	58.6643
age-miR-17-3p	ACTGCAGTGAAGGCACTTGTG	61.4919	ACTGCAGTGAAGGCACTTGTG	61.4919
age-miR-17-5p	CAAAGTGCTTACAGTGCAGGTAGTG	62.3826	AAAGTGCTTACAGTGCAGGTAGTG	59.9366
age-miR-18	TAAGGTGCATCTAGTGCAGATAG	56.4733	TAAGGTGCATCTAGTGCAGATAGG	59.8337
age-miR-194	TGTAACAGCAACTCCATGTGGAG	62.3811	GTAACAGCAACTCCATGTGGAG	59.662
age-miR-196	TAGGTAGTTTCATGTTGTTGGGG	60.1488	AGGTAGTTTCATGTTGTTGGGG	60.144
age-miR-197	TTCACCACCTTCTCCACCCAGCG	71.6166	ACCTTCTCCACCCAGCG	59.7583
age-miR-198	GGTCCAGAGGGGAGCTAGGG	64.5329	TCCAGAGGGGAGCTAGGG	60.294
age-miR-19a	TGTGCAAATCTATGCAAAACTGAG	61.5012	GTGCAAATCTATGCAAAACTGAG	58.9579
age-miR-19b	TGTGCAAATCCATGCAAAACTGAG	66.3321	GCAAATCCATGCAAAACTGAG	60.6319
age-miR-20	TAAAGTGCTTATAGTGCAGGTAG	53.6645	AAAGTGCTTATAGTGCAGGTAGGC	60.2188
age-miR-205	TCCTTCATTCCACCGGAGTCTGG	68.7134	CATTCCACCGGAGTCTGG	60.0376
age-miR-21	TAGCTTATCAGACTGATGTTGAG	54.1121	GCTTATCAGACTGATGTTGAGGC	60.2836
age-miR-214	ACAGCAGGCACAGACAGGCAGG	69.4035	AGGCACAGACAGGCAGG	58.364
age-miR-218	TTGTGCTTGATCTAACCATGTG	58.7012	TTGTGCTTGATCTAACCATGTG	58.7012
age-miR-22	AAGCTGCCAGTTGAAGAACTGTG	63.0651	GCTGCCAGTTGAAGAACTGTG	61.0207
age-miR-222	AGCTACATCTGGCTACTGGGTCTCG	66.0945	CATCTGGCTACTGGGTCTCG	60.8118
age-miR-23a	ATCACATTGCCAGGGATTTCCG	67.26	ATTGCCAGGGATTTCCG	59.3887
age-miR-27a	TTCACAGTGGCTAAGTTCCGCCG	69.4596	GTGGCTAAGTTCCGCCG	60.3601
age-miR-28	AAGGAGCTCACAGTCTATTGAGG	59.068	AAGGAGCTCACAGTCTATTGAGG	59.068
age-miR-29a	CTAGCACCATCTGAAATCGGTTG	63.0361	GCACCATCTGAAATCGGTTG	61.4491
age-miR-29b	TAGCACCATTTGAAATCAGTG	56.3482	TAGCACCATTTGAAATCAGTGG	59.9964
age-miR-30b	TGTAAACATCCTACACTCAGCG	57.9886	GTAAACATCCTACACTCAGCGG	58.7916
age-miR-34a	TGGCAGTGTCTTAGCTGGTTGTG	64.7482	GCAGTGTCTTAGCTGGTTGTG	58.591
age-miR-506	AATGGCGCCCTTCTGAGTAGAG	64.078	GGCGCCCTTCTGAGTAGAG	60.1035
age-miR-507	TTTGGCACTTTTTAGAGTGAAG	56.4681	TTTGGCACTTTTTAGAGTGAAGG	59.8152
age-miR-508	CGATTGTCACCTTTTTGAGTAGAG	59.3645	CGATTGTCACCTTTTTGAGTAGAG	59.3645
age-miR-509a	TGATTGACACGTCTGCAGGTAGAG	63.8447	ATTGACACGTCTGCAGGTAGAG	59.4246
age-miR-509b	TGATTGACACGTCTGCAGATAGAG	61.7252	GATTGACACGTCTGCAGATAGAG	59.0213
age-miR-510	TACTCCAGAGAGTAGCAATCACGG	61.9845	TCCAGAGAGTAGCAATCACGG	60.4035
age-miR-513a	TTCACAAGGAGGTGTCATTCATG	62.2203	CACAAGGAGGTGTCATTCATG	58.9954
age-miR-513b	TTCACAAGGAGCTGTCATTCATG	62.4766	CACAAGGAGCTGTCATTCATG	59.3032
age-miR-513c	TTCTCAAGAAGGTGTCATTCATG	59.2285	TTCTCAAGAAGGTGTCATTCATG	59.2285
age-miR-513d	TTCACAACGAGGTGTCATTTATG	59.9121	TTCACAACGAGGTGTCATTTATG	59.9121
age-miR-513e	TTACAAGAAGGTGCCATTCATG	59.9964	TTACAAGAAGGTGCCATTCATG	59.9964
age-miR-514	ATTGACACTTTTGTGAGTAGG	51.9348	ATTGACACTTTTGTGAGTAGGGC	59.5781
age-miR-9	TCTTTGGTTATCTAGCTGTATGAG	54.8528	CTTTGGTTATCTAGCTGTATGAGGC	59.7471
age-miR-92	TATTGCACTTGTCCCGGCCTGTG	70.2057	CTTGTCCCGGCCTGTG	59.7206
age-miR-93	AAAGTGCTGTTCGTGCAGGTAGG	64.8571	TGCTGTTCGTGCAGGTAGG	61.0278
age-miR-98	TGAGGTAGTAAGTTGTATTGTTG	51.6396	TGAGGTAGTAAGTTGTATTGTTGGC	58.7518
ahy-miR156a	TGACAGAAGAGAGAGAGCACG	58.4775	TGACAGAAGAGAGAGAGCACG	58.4775
ahy-miR156b-3p	GCTCTCTAAGCTTCTGTCATCG	58.5125	GCTCTCTAAGCTTCTGTCATCG	58.5125
ahy-miR156b-5p	TTGACAGAAGATAGAGAGCACG	57.3894	TGACAGAAGATAGAGAGCACGG	59.6388
ahy-miR156c	TTGACAGAAGAGAGAGAGCACG	59.9303	TTGACAGAAGAGAGAGAGCACG	59.9303
ahy-miR159	TTTGGATTGAAGGGAGCTCTAG	59.8505	TTTGGATTGAAGGGAGCTCTAG	59.8505
ahy-miR160-3p	GCATGAAGGGAGTCACGCAGGG	70.425	AAGGGAGTCACGCAGGG	59.7583
ahy-miR160-5p	TGCCTGGCTCCCTGAATGCCAG	72.8006	GGCTCCCTGAATGCCAG	60.3071
ahy-miR167-3p	AGATCATGTGGCAGTTTCACCG	64.5289	CATGTGGCAGTTTCACCG	59.6518
ahy-miR167-5p	TGAAGCTGCCAGCATGATCTTG	65.9164	GAAGCTGCCAGCATGATCTTG	63.2946
ahy-miR3508	TAGAGGGTCCCCATGTTCTCAG	62.6323	AGGGTCCCCATGTTCTCAG	59.9045
ahy-miR3509-3p	ATCTAACGACTCTCAGATATCAG	52.1828	ATCTAACGACTCTCAGATATCAGGC	59.3577
ahy-miR3509-5p	ATACTTGAGAGCCGTTAGATGAG	56.8904	TACTTGAGAGCCGTTAGATGAGG	59.9202
ahy-miR3510	TTATACCATCTTGCGAGACTGAG	58.552	TTATACCATCTTGCGAGACTGAG	58.552
ahy-miR3511-3p	TGTTACTATGGCATCTGGTAAG	54.6665	GTTACTATGGCATCTGGTAAGGC	59.0945
ahy-miR3511-5p	GCCAGGGCCATGAATGCAGAG	69.3973	AGGGCCATGAATGCAGAG	59.7433
ahy-miR3512	CGCAAATGATGACAAATAGAG	56.0069	CGCAAATGATGACAAATAGAGG	59.6085
ahy-miR3513-3p	TTGATAAGATAGAAATTGTATG	46.8882	TTGATAAGATAGAAATTGTATGGC	54.598
ahy-miR3513-5p	TTAATTTCTGAGTTTGTCATCG	54.7545	AATTTCTGAGTTTGTCATCGGC	60.4912
ahy-miR3514-3p	TCACCGTTAATACAGAATCCTTG	58.2001	CACCGTTAATACAGAATCCTTGG	59.7802
ahy-miR3514-5p	AGGATTCTGTATTAACGGTGGAG	58.5971	AGGATTCTGTATTAACGGTGGAG	58.5971
ahy-miR3515	AATGTAGAAAATGAACGGTATG	53.6614	AATGTAGAAAATGAACGGTATGGC	60.4684
ahy-miR3516	GCTGGGTGATATTGACAGAAGG	60.875	GCTGGGTGATATTGACAGAAGG	60.875
ahy-miR3517	CTGACCACTGTGATCCCGGAAG	66.3108	CCACTGTGATCCCGGAAG	60.0376
ahy-miR3518	TGACCTTTGGGGATATTCGTGG	65.1254	CCTTTGGGGATATTCGTGG	60.1328
ahy-miR3519	TCAATCAATGACAGCATTTCAG	58.7731	TCAATCAATGACAGCATTTCAG	58.7731
ahy-miR3520-3p	AAGGGAGACGTTTGAATTATCG	59.5017	AAGGGAGACGTTTGAATTATCG	59.5017
ahy-miR3520-5p	AGGTGATGGTGAATATCTTATCG	57.1707	GGTGATGGTGAATATCTTATCGG	59.5847
ahy-miR3521	TGGTGAGTCGTATACATACTGG	55.2403	TGGTGAGTCGTATACATACTGGG	58.9168
ahy-miR394	TTGGCATTCTGTCCACCTCCG	67.7056	GCATTCTGTCCACCTCCG	60.2054
ahy-miR398	TGTGTTCTCAGGTCACCCCTG	63.5014	TGTGTTCTCAGGTCACCCCTG	63.5014
ahy-miR408-3p	ATGCACTGCCTCTTCCCTGGCG	71.862	GCCTCTTCCCTGGCG	58.8541
ahy-miR408-5p	CTGGGAACAGGCAGAGCATGAG	66.6415	GGAACAGGCAGAGCATGAG	59.515
aly-miR156a-3p	GCTCACTGCTCTTTCTGTCAGAG	60.8811	GCTCACTGCTCTTTCTGTCAGAG	60.8811
aly-miR156a-5p	TGACAGAAGAGAGTGAGCACG	59.347	TGACAGAAGAGAGTGAGCACG	59.347
aly-miR156b-3p	GCTCACCTCTCTTTCTGTCAGTG	60.6115	GCTCACCTCTCTTTCTGTCAGTG	60.6115
aly-miR156b-5p	TGACAGAAGAGAGTGAGCACG	59.347	TGACAGAAGAGAGTGAGCACG	59.347
aly-miR156c-3p	GCTCACTGCTCTATCTGTCAGAG	58.5211	GCTCACTGCTCTATCTGTCAGAG	58.5211
aly-miR156c-5p	TGACAGAAGAGAGTGAGCACG	59.347	TGACAGAAGAGAGTGAGCACG	59.347
aly-miR156d-3p	GCTCACTCTCTTTCTGTCATAG	53.5698	GCTCACTCTCTTTCTGTCATAGGC	60.913
aly-miR156d-5p	TGACAGAAGAGAGTGAGCACG	59.347	TGACAGAAGAGAGTGAGCACG	59.347
aly-miR156e-3p	GCTTACTCTCTCTCTGTCACCG	58.3614	GCTTACTCTCTCTCTGTCACCG	58.3614
aly-miR156e-5p	TGACAGAAGAGAGTGAGCACG	59.347	TGACAGAAGAGAGTGAGCACG	59.347
aly-miR156f-3p	GCTCACTCTCTATCTGTCACCG	59.1153	GCTCACTCTCTATCTGTCACCG	59.1153
aly-miR156f-5p	TGACAGAAGAGAGTGAGCACG	59.347	TGACAGAAGAGAGTGAGCACG	59.347
aly-miR156g-3p	GCTTACTCTCTTCTTGTCTCCG	57.5178	GCTTACTCTCTTCTTGTCTCCGG	60.8896
aly-miR156g-5p	CGACAGAAGAGAGTGAGCACG	61.3308	CGACAGAAGAGAGTGAGCACG	61.3308
aly-miR156h-3p	GCTCTCTTTCCTTCTGCCACCG	66.7474	TCTTTCCTTCTGCCACCG	59.9103
aly-miR156h-5p	TGACAGAAGAAAGAGAGCACG	58.3838	TGACAGAAGAAAGAGAGCACG	58.3838
aly-miR157a-3p	GCTCTCTAGCCTTCTGTCATCAG	59.8086	GCTCTCTAGCCTTCTGTCATCAG	59.8086
aly-miR157a-5p	TTGACAGAAGATAGAGAGCACG	57.3894	TGACAGAAGATAGAGAGCACGG	59.6388
aly-miR157b-3p	GCTCTCTAAGCTTCTGTCATCAG	57.6741	GCTCTCTAAGCTTCTGTCATCAGG	61.0268
aly-miR157b-5p	TTGACAGAAGATAGAGAGCACG	57.3894	TGACAGAAGATAGAGAGCACGG	59.6388
aly-miR157c-3p	GCTCTCTATACTTCTGTCACCG	55.9028	GCTCTCTATACTTCTGTCACCGG	59.4463
aly-miR157c-5p	TTGACAGAAGATAGAGAGCACG	57.3894	TGACAGAAGATAGAGAGCACGG	59.6388
aly-miR157d-3p	GCTCTCTATGCTTCTGTCATCG	59.2463	GCTCTCTATGCTTCTGTCATCG	59.2463
aly-miR157d-5p	TGACAGAAGATAGAGAGCACG	55.8113	TGACAGAAGATAGAGAGCACGG	59.6388
aly-miR158a-3p	TCCCAAATGTAGACAAAGCAG	57.8926	CCCAAATGTAGACAAAGCAGG	59.6179
aly-miR158a-5p	CTTTGTCTACAATTTTGGAAAG	53.6103	CTTTGTCTACAATTTTGGAAAGGC	60.373
aly-miR158b-3p	TCCCAAATGTAGACAAAGCG	58.7708	TCCCAAATGTAGACAAAGCG	58.7708
aly-miR158b-5p	TTTGTCTACAATTTTGGAAAG	52.374	TTTGTCTACAATTTTGGAAAGGC	59.5486
aly-miR159a-3p	TTTGGATTGAAGGGAGCTCTAG	59.8505	TTTGGATTGAAGGGAGCTCTAG	59.8505
aly-miR159a-5p	GAGCTCCTTGAAGTTCAAACGG	62.4725	GCTCCTTGAAGTTCAAACGG	59.8527
aly-miR159b-3p	TTTGGATTGAAGGGAGCTCTTG	62.7742	TGGATTGAAGGGAGCTCTTG	60.331
aly-miR159b-5p	GAGCTCCTTGAAGTTCAATGGG	62.3357	GCTCCTTGAAGTTCAATGGG	59.6705
aly-miR159c-3p	TTTGGATTGAAGGGAGCTCCTG	64.8136	GGATTGAAGGGAGCTCCTG	59.7462
aly-miR159c-5p	GAGCTCCCTTCCTCCAAAACGG	67.404	CCCTTCCTCCAAAACGG	58.9903
aly-miR160a-3p	GCGTATGAGGAGCCATGCATAG	64.0469	CGTATGAGGAGCCATGCATAG	60.6319
aly-miR160a-5p	TGCCTGGCTCCCTGTATGCCAG	70.7414	TGGCTCCCTGTATGCCAG	60.7951
aly-miR160b-3p	GCGTACAGAGTAGTCAAGCATGG	61.2203	GCGTACAGAGTAGTCAAGCATGG	61.2203
aly-miR160b-5p	TGCCTGGCTCCCTGTATGCCAG	70.7414	TGGCTCCCTGTATGCCAG	60.7951
aly-miR160c-3p	GCGTACAAGGAGCCAAGCATGG	68.134	TACAAGGAGCCAAGCATGG	59.8075
aly-miR160c-5p	TGCCTGGCTCCCTGTATGCCAG	70.7414	TGGCTCCCTGTATGCCAG	60.7951
aly-miR161-3p.1	CCGGTTTAGTCACTTTCACG	58.2824	CGGTTTAGTCACTTTCACGG	58.2824
aly-miR161-3p.2	GTCACTTTCACTGCATTAATCG	57.4517	TCACTTTCACTGCATTAATCGG	60.1309
aly-miR161-5p.1	TTGAAAGTGACTACATCGGGGG	63.3306	GAAAGTGACTACATCGGGGG	59.4053
aly-miR161-5p.2	TCAATGCATTGAAAGTGACTAG	55.6529	TCAATGCATTGAAAGTGACTAGG	59.2803
aly-miR162a-3p	TCGATAAACCTCTGCATCCAGG	63.5609	CGATAAACCTCTGCATCCAGG	61.8764
aly-miR162a-5p	GGAGGCAGCGGTTCATCGATCG	72.1832	CAGCGGTTCATCGATCG	59.8718
aly-miR162b-3p	TCGATAAACCTCTGCATCCAGG	63.5609	CGATAAACCTCTGCATCCAGG	61.8764
aly-miR162b-5p	GGAGGCAGCGGTTCATCGATCG	72.1832	CAGCGGTTCATCGATCG	59.8718
aly-miR163-3p.1	TGAAGAGGACTTGGAACTCGATCG	66.043	GAGGACTTGGAACTCGATCG	59.8031
aly-miR163-3p.2	AATCGTTGAGGCTGAAGTCGTG	63.8294	CGTTGAGGCTGAAGTCGTG	60.5995
aly-miR163-5p.1	CGAGTTCCAGCCTCCTCAGAG	63.8072	GAGTTCCAGCCTCCTCAGAG	59.1272
aly-miR163-5p.2	GACTTTAGCAACAACGATTTCG	58.945	GACTTTAGCAACAACGATTTCG	58.945
aly-miR164a-3p	CACGTACTCCCCTTCTCCAACG	65.1828	CGTACTCCCCTTCTCCAACG	61.944
aly-miR164a-5p	TGGAGAAGCAGGGCACGTGCAG	72.1658	GCAGGGCACGTGCAG	59.5688
aly-miR164b-3p	CATGTGCCCATCTTCACCATCG	67.9334	GCCCATCTTCACCATCG	58.4242
aly-miR164b-5p	TGGAGAAGCAGGGCACGTGCAG	72.1658	GCAGGGCACGTGCAG	59.5688
aly-miR164c-3p	CACGTGTTCTACTCCTCCAACG	62.0149	ACGTGTTCTACTCCTCCAACG	59.2669
aly-miR164c-5p	TGGAGAAGCAGGGCACGTGCGG	75.6547	CAGGGCACGTGCGG	60.5568
aly-miR165a-3p	TCGGACCAGGCTTCATCCCCG	72.6877	CCAGGCTTCATCCCCG	61.1838
aly-miR165a-5p	GAATGTTGTCTGGATCGAGGG	61.8028	AATGTTGTCTGGATCGAGGG	59.9267
aly-miR165b-3p	TCGGACCAGGCTTCATCCCCG	72.6877	CCAGGCTTCATCCCCG	61.1838
aly-miR165b-5p	GAATGTTGTTTGGATCGAGGG	61.613	AATGTTGTTTGGATCGAGGG	59.7903
aly-miR166a-3p	TCGGACCAGGCTTCATTCCCCG	73.2514	CAGGCTTCATTCCCCG	58.5791
aly-miR166a-5p	GGAATGTTGTCTGGCTCGAGGG	67.3722	TGTTGTCTGGCTCGAGGG	60.9928
aly-miR166b-3p	TCGGACCAGGCTTCATTCCCCG	73.2514	CAGGCTTCATTCCCCG	58.5791
aly-miR166b-5p	GGACTGTTGTCTGGCTCGAGGG	67.6959	TGTTGTCTGGCTCGAGGG	60.9928
aly-miR166c-3p	TCGGACCAGGCTTCATTCCCCG	73.2514	CAGGCTTCATTCCCCG	58.5791
aly-miR166c-5p	GGAATGTTGTCTGGCTCGAGGG	67.3722	TGTTGTCTGGCTCGAGGG	60.9928
aly-miR166d-3p	TCGGACCAGGCTTCATTCCCCG	73.2514	CAGGCTTCATTCCCCG	58.5791
aly-miR166d-5p	GGAATGTTGTCTGGCTCGAGGG	67.3722	TGTTGTCTGGCTCGAGGG	60.9928
aly-miR166e-3p	TCGGACCAGGCTTCATTCCCCG	73.2514	CAGGCTTCATTCCCCG	58.5791
aly-miR166e-5p	GGAATGTTGTCTGGCACGAGGG	68.1989	GTTGTCTGGCACGAGGG	58.6539
aly-miR166f-3p	TCGGACCAGGCTTCATTCCCCG	73.2514	CAGGCTTCATTCCCCG	58.5791
aly-miR166f-5p	TGAATGATGCCTGGCTCGAGAG	67.0861	TGATGCCTGGCTCGAGAG	61.2728
aly-miR166g-3p	TCGGACCAGGCTTCATTCCCCG	73.2514	CAGGCTTCATTCCCCG	58.5791
aly-miR166g-5p	GGAATGTTGTTTGGCTCGAGGG	67.0389	TGTTGTTTGGCTCGAGGG	60.8064
aly-miR167a-3p	GATCATGTTCGCAGTTTCACCG	64.9774	CATGTTCGCAGTTTCACCG	61.2806
aly-miR167a-5p	TGAAGCTGCCAGCATGATCTAG	62.84	GAAGCTGCCAGCATGATCTAG	60.1325
aly-miR167b-3p	GGTCATGCTCTGACAGCCTCACTG	67.8068	ATGCTCTGACAGCCTCACTG	59.1558
aly-miR167b-5p	TGAAGCTGCCAGCATGATCTAG	62.84	GAAGCTGCCAGCATGATCTAG	60.1325
aly-miR167c-3p	AGGTCATGCTGGTAGTTTCACG	61.468	GGTCATGCTGGTAGTTTCACG	60.5653
aly-miR167c-5p	TAAGCTGCCAGCATGATCTTGG	64.7032	CTGCCAGCATGATCTTGG	58.8376
aly-miR167d-3p	AGGTCATCCTGCAGCTTCAGTG	64.0821	GTCATCCTGCAGCTTCAGTG	59.577
aly-miR167d-5p	TGAAGCTGCCAGCATGATCTGGG	70.8535	TGCCAGCATGATCTGGG	60.32
aly-miR168a-3p	CCCGCCTTGCATCAACTGAATG	68.9398	GCCTTGCATCAACTGAATGG	61.5879
aly-miR168a-5p	TCGCTTGGTGCAGGTCGGGAAG	72.7318	GGTGCAGGTCGGGAAG	58.577
aly-miR168b-3p	CCCGTCTTGTATCAACTGAATG	59.4939	CCCGTCTTGTATCAACTGAATG	59.4939
aly-miR168b-5p	TCGCTTGGTGCAGGTCGGGAAG	72.7318	GGTGCAGGTCGGGAAG	58.577
aly-miR169a-3p	GGCAAGTTGTCCTTGGCTACAG	63.2645	GCAAGTTGTCCTTGGCTACAG	59.9281
aly-miR169a-5p	CAGCCAAGGATGACTTGCCGAG	68.4594	CCAAGGATGACTTGCCGAG	61.7557
aly-miR169b-3p	GGCAAGTTGTCCTTCGGCTACAG	66.3439	CAAGTTGTCCTTCGGCTACAG	59.9215
aly-miR169b-5p	CAGCCAAGGATGACTTGCCGGG	71.9912	AAGGATGACTTGCCGGG	59.5689
aly-miR169c-3p	GGCAAGTCATCTCTGGCTATGG	63.2483	GCAAGTCATCTCTGGCTATGG	59.851
aly-miR169c-5p	CAGCCAAGGATGACTTGCCGGG	71.9912	AAGGATGACTTGCCGGG	59.5689
aly-miR169d-3p	GCAAGTTGACCTTGGCTCTGTG	64.419	CAAGTTGACCTTGGCTCTGTG	60.8692
aly-miR169d-5p	TGAGCCAAGGATGACTTGCCGG	70.7456	TGAGCCAAGGATGACTTGCCGG	70.7456
aly-miR169e-3p	GCAAGTTGACCTTGGCTCTGTG	64.419	CAAGTTGACCTTGGCTCTGTG	60.8692
aly-miR169e-5p	TGAGCCAAGGATGACTTGCCGG	70.7456	TGAGCCAAGGATGACTTGCCGG	70.7456
aly-miR169f-3p	GCAAGTTGACCTTGGCTCTGCG	68.5584	TTGACCTTGGCTCTGCG	59.6144
aly-miR169f-5p	TGAGCCAAGGATGACTTGCCGG	70.7456	TGAGCCAAGGATGACTTGCCGG	70.7456
aly-miR169g-3p	GCAAGTTGACCTTGGCTCTGTG	64.419	CAAGTTGACCTTGGCTCTGTG	60.8692
aly-miR169g-5p	TGAGCCAAGGATGACTTGCCGG	70.7456	TGAGCCAAGGATGACTTGCCGG	70.7456
aly-miR169h-3p	GGCAGTCTCCTTGGCTATTG	59.8363	GGCAGTCTCCTTGGCTATTG	59.8363
aly-miR169h-5p	TAGCCAAGGATGACTTGCCTGG	65.7226	CCAAGGATGACTTGCCTGG	61.6136
aly-miR169i-3p	GGCAGTCTCCTTGGATATCG	59.6527	GGCAGTCTCCTTGGATATCG	59.6527
aly-miR169i-5p	TAGCCAAGGATGACTTGCCTGG	65.7226	CCAAGGATGACTTGCCTGG	61.6136
aly-miR169j-3p	GGCAGTCTCCTTGGCTATCG	62.202	GCAGTCTCCTTGGCTATCG	58.5572
aly-miR169j-5p	TAGCCAAGGATGACTTGCCTGG	65.7226	CCAAGGATGACTTGCCTGG	61.6136
aly-miR169k-3p	GGCAGTCTCCTTGGCTATCG	62.202	GCAGTCTCCTTGGCTATCG	58.5572
aly-miR169k-5p	TAGCCAAGGATGACTTGCCTGG	65.7226	CCAAGGATGACTTGCCTGG	61.6136
aly-miR169l-3p	GGCAGTCTCCTTGGCTATCG	62.202	GCAGTCTCCTTGGCTATCG	58.5572
aly-miR169l-5p	TAGCCAAGGATGACTTGCCTGG	65.7226	CCAAGGATGACTTGCCTGG	61.6136
aly-miR169m-3p	GGCAGTCTTCTTGGCTATCG	59.9777	GGCAGTCTTCTTGGCTATCG	59.9777
aly-miR169m-5p	TAGCCAAGGATGACTTGCCTGG	65.7226	CCAAGGATGACTTGCCTGG	61.6136
aly-miR169n-3p	GGCAGTCTCTTTGGCTATCG	59.9777	GGCAGTCTCTTTGGCTATCG	59.9777
aly-miR169n-5p	TAGCCAAAGATGACTTGCCTGG	63.683	CCAAAGATGACTTGCCTGG	59.2256
aly-miR170-3p	TGATTGAGCCGTGTCAATATCG	63.1688	GATTGAGCCGTGTCAATATCG	60.4838
aly-miR170-5p	TATTGGCCTGGTTCACTCAGAG	61.5439	TGGCCTGGTTCACTCAGAG	59.9631
aly-miR171a-3p	TGATTGAGCCGCGCCAATATCG	71.0638	GCCGCGCCAATATCG	60.8885
aly-miR171a-5p	TATTGGCCTGGTTCACTCAGAG	61.5439	TGGCCTGGTTCACTCAGAG	59.9631
aly-miR171b-3p	TTGAGCCGTGCCAATATCACGG	69.222	CCGTGCCAATATCACGG	59.4253
aly-miR171b-5p	AGATATTAGTGCGGTTCAATCG	58.299	GATATTAGTGCGGTTCAATCGG	60.6915
aly-miR171c-3p	TTGAGCCGTGCCAATATCACGG	69.222	CCGTGCCAATATCACGG	59.4253
aly-miR171c-5p	AGATATTGGTGCGGTTCAATCG	63.2492	TTGGTGCGGTTCAATCG	60.1901
aly-miR172a-3p	AGAATCTTGATGATGCTGCATG	60.2431	AGAATCTTGATGATGCTGCATG	60.2431
aly-miR172a-5p	GTGGCATCATCAAGATTCACAG	60.5259	TGGCATCATCAAGATTCACAG	59.6636
aly-miR172b-3p	AGAATCTTGATGATGCTGCATG	60.2431	AGAATCTTGATGATGCTGCATG	60.2431
aly-miR172b-5p	GCAGCACCATCAAGATTCACAG	63.0661	CAGCACCATCAAGATTCACAG	59.3032
aly-miR172c-3p	AGAATCTTGATGATGCTGCAGG	61.6641	GAATCTTGATGATGCTGCAGG	60.7598
aly-miR172c-5p	GGAGCATCATCAAGATTCACAG	59.6998	GGAGCATCATCAAGATTCACAG	59.6998
aly-miR172d-3p	AGAATCTTGATGATGCTGCAGG	61.6641	GAATCTTGATGATGCTGCAGG	60.7598
aly-miR172d-5p	GCAACATCTTCAAGATTCAGAG	56.6933	GCAACATCTTCAAGATTCAGAGG	60.2556
aly-miR172e-3p	GAATCTTGATGATGCTGCATG	59.245	GAATCTTGATGATGCTGCATG	59.245
aly-miR172e-5p	GCAGCACCATTAAGATTCACG	60.6523	GCAGCACCATTAAGATTCACG	60.6523
aly-miR173-3p	GATTCTCTGTGCAAGTGGAAGG	61.1802	ATTCTCTGTGCAAGTGGAAGG	59.3428
aly-miR173-5p	TTCGCTTGCAGAGAGAAATCACG	66.0382	GCTTGCAGAGAGAAATCACG	58.7508
aly-miR1887	CACTTAGATTGTTCTTAGTATGAGG	53.6521	CACTTAGATTGTTCTTAGTATGAGGGC	59.9963
aly-miR2111a-3p	GTCCTCGGGATGCGGATTACCG	70.6793	GGGATGCGGATTACCG	58.2787
aly-miR2111a-5p	TAATCTGCATCCTGAGGTTTAG	56.2189	TAATCTGCATCCTGAGGTTTAGG	59.6381
aly-miR2111b-3p	ATCCTCGGGATACAGATTACCG	61.3882	CCTCGGGATACAGATTACCG	59.4057
aly-miR2111b-5p	TAATCTGCATCCTGAGGTTTAG	56.2189	TAATCTGCATCCTGAGGTTTAGG	59.6381
aly-miR2112-3p	CTTTATATCCGCATTTGCGCAG	63.7842	TCCGCATTTGCGCAG	60.1787
aly-miR2112-5p	CGCAAATGCGGATATCAATGTG	65.444	GCAAATGCGGATATCAATGTG	61.2332
aly-miR319a-3p	TTGGACTGAAGGGAGCTCCCTG	67.1369	GACTGAAGGGAGCTCCCTG	59.9289
aly-miR319a-5p	AGAGCTTCCTTGAGTCCATTCG	62.1205	AGCTTCCTTGAGTCCATTCG	59.4295
aly-miR319b-3p	TTGGACTGAAGGGAGCTCCCTG	67.1369	GACTGAAGGGAGCTCCCTG	59.9289
aly-miR319b-5p	AGAGCTTTCTTCGGTCCACTCG	64.3129	GCTTTCTTCGGTCCACTCG	60.9287
aly-miR319c-3p	TTGGACTGAAGGGAGCTCCTTG	65.079	GGACTGAAGGGAGCTCCTTG	61.2985
aly-miR319c-5p	GGAGATTCTTTCAGTCCAGTCG	60.2467	GGAGATTCTTTCAGTCCAGTCG	60.2467
aly-miR319d-3p	TTGGACTGAAGGGAGCTCCTTG	65.079	GGACTGAAGGGAGCTCCTTG	61.2985
aly-miR319d-5p	GGAGATTCTTTCAGTCCAGTCG	60.2467	GGAGATTCTTTCAGTCCAGTCG	60.2467
aly-miR3433-3p	TCACAGTTCTTGATTACCCACG	60.0303	TCACAGTTCTTGATTACCCACG	60.0303
aly-miR3433-5p	GGTCATTTGAGAACTGTGATGG	59.4536	GGTCATTTGAGAACTGTGATGG	59.4536
aly-miR3434-3p	TCAAAATCAGAGAATCAACCAG	56.9444	TCAAAATCAGAGAATCAACCAGG	60.4687
aly-miR3434-5p	GCTGATTCTCTGATTTTGAACG	58.9758	GCTGATTCTCTGATTTTGAACG	58.9758
aly-miR3435-3p	AATTGACAGTATTATGCCAGAG	53.763	ATTGACAGTATTATGCCAGAGGC	59.5407
aly-miR3435-5p	TGGCATAATTCTGTCAATTCCG	62.0469	GGCATAATTCTGTCAATTCCG	59.4244
aly-miR3436-3p	CAACAACGATTTTTGGGTCGTTG	65.5253	CAACGATTTTTGGGTCGTTG	61.28
aly-miR3436-5p	CGAGCAAAAATCATTGTTGATG	60.4881	CGAGCAAAAATCATTGTTGATG	60.4881
aly-miR3437-3p	CGGTGGATCTTGTTTTTTGTG	60.3842	CGGTGGATCTTGTTTTTTGTG	60.3842
aly-miR3437-5p	AAAAAACAAGGATCCACGGATG	62.2484	AAAACAAGGATCCACGGATG	59.7903
aly-miR3438-3p	TCCATAGCTTCATCTCTGACCG	61.651	CCATAGCTTCATCTCTGACCG	59.8445
aly-miR3438-5p	TCAAGGATTAAGCTATGAAGCG	58.6762	TCAAGGATTAAGCTATGAAGCG	58.6762
aly-miR3439-3p	TCTGATTTTCGAAGTCCCAAAAG	61.7447	CTGATTTTCGAAGTCCCAAAAG	60.1021
aly-miR3439-5p	TTGGGGTTTCGAAATCAAGAGG	64.447	GGGGTTTCGAAATCAAGAGG	60.7968
aly-miR3440-3p	TGGATTGGTCAAGAGAACCGCAG	67.7269	TTGGTCAAGAGAACCGCAG	59.968
aly-miR3440-5p	TGGTTTCCCTGGCCAATCCACTG	71.1518	CCCTGGCCAATCCACTG	61.0764
aly-miR3441-3p.1	CCCTCAATGATGTTTTGAAGCG	63.8905	CCTCAATGATGTTTTGAAGCG	60.6227
aly-miR3441-3p.2	AACGACTTCATCTTCTTTGCTG	58.652	AACGACTTCATCTTCTTTGCTG	58.652
aly-miR3441-5p.1	TTCAAAGCATCTTTGAAGGAAG	58.6275	TTCAAAGCATCTTTGAAGGAAG	58.6275
aly-miR3441-5p.2	CGAAGAAAATGAAGTCGTTTTG	58.9192	CGAAGAAAATGAAGTCGTTTTG	58.9192
aly-miR3442-3p	TTCAGAGTCTAAACATGGTGTG	55.4055	TTCAGAGTCTAAACATGGTGTGG	59.1557
aly-miR3442-5p	ACCATGTTTAGACTCTGAATTG	53.5952	CCATGTTTAGACTCTGAATTGGC	60.0142
aly-miR3443-3p	GTGCCTTGTGAGATTAGAGTTG	56.6374	GTGCCTTGTGAGATTAGAGTTGG	60.1784
aly-miR3443-5p	TTCTAATCCCGCCATGCACCGG	71.8507	CGCCATGCACCGG	58.4827
aly-miR3444a-3p	AATCTCATCAATCTCCCAATAG	54.943	AATCTCATCAATCTCCCAATAGG	58.482
aly-miR3444a-5p	TTGGGAGCTCGATGAGATCGAG	66.1419	GGAGCTCGATGAGATCGAG	58.5744
aly-miR3444b	ATCTCATCAATCTCCCAATACG	58.0189	CTCATCAATCTCCCAATACGG	59.3963
aly-miR3445-3p.1	TTTGGAAGGTGATTGTTTGCTG	62.2579	TGGAAGGTGATTGTTTGCTG	59.6913
aly-miR3445-3p.2	CTTGATAGTGAGAAAGACCCAG	55.7245	CTTGATAGTGAGAAAGACCCAGG	59.2871
aly-miR3445-5p.1	CGAACCATCACCTTCCAAACCG	67.805	CCATCACCTTCCAAACCG	59.8855
aly-miR3445-5p.2	GGTCTTTCTCCCTATCAAGCGG	63.4067	GTCTTTCTCCCTATCAAGCGG	60.2144
aly-miR3446-3p	TGCCACTCTTTTAGCTTCCGAATCG	68.355	CACTCTTTTAGCTTCCGAATCG	60.3753
aly-miR3446-5p	CTCGGAAGCTAGACGTGTGGCAGGG	72.6661	GCTAGACGTGTGGCAGGG	60.426
aly-miR3447-3p	TTTGAGTGTGTTTGTTATGAAG	53.1323	TTTGAGTGTGTTTGTTATGAAGGC	60.4329
aly-miR3447-5p	CGTGACGAACATAATCAAACGG	62.5042	TGACGAACATAATCAAACGGG	60.7372
aly-miR3448-3p	TCTGAGGATTTTTTTTGTGGTCG	62.4845	TGAGGATTTTTTTTGTGGTCG	59.9608
aly-miR3448-5p	CCAGGAAAACATCTTCAGACAG	58.8373	CCAGGAAAACATCTTCAGACAG	58.8373
aly-miR3449-3p	AGATAGAAAGCAATCTGGATAG	52.3378	AGATAGAAAGCAATCTGGATAGGC	59.3308
aly-miR3449-5p	TCTAGATTGCTTTCGGTCTGTG	59.5167	TCTAGATTGCTTTCGGTCTGTG	59.5167
aly-miR390a-3p	CGCTATCCATCCTGAGTTTCAG	61.1252	CGCTATCCATCCTGAGTTTCAG	61.1252
aly-miR390a-5p	AAGCTCAGGAGGGATAGCGCCG	69.8434	AGGAGGGATAGCGCCG	59.8497
aly-miR390b-3p	CGCTATCCATCCTGAGTTCCAG	63.2297	GCTATCCATCCTGAGTTCCAG	58.7547
aly-miR390b-5p	AAGCTCAGGAGGGATAGCGCCG	69.8434	AGGAGGGATAGCGCCG	59.8497
aly-miR391-3p	ACGGTATCTCTCCTACGTAGCG	59.8253	ACGGTATCTCTCCTACGTAGCG	59.8253
aly-miR391-5p	TTCGCAGGAGAGATAGCGCCAG	68.1323	GCAGGAGAGATAGCGCCAG	61.2042
aly-miR393a-3p	ATCATGCTATCTCTTTGGATTG	55.9918	ATCATGCTATCTCTTTGGATTGG	59.4763
aly-miR393a-5p	TCCAAAGGGATCGCATTGATCCG	71.0017	GGGATCGCATTGATCCG	60.9855
aly-miR393b-3p	ATCATGCGATCTCTTTGGATTG	61.3326	CATGCGATCTCTTTGGATTG	59.2259
aly-miR393b-5p	TCCAAAGGGATCGCATTGATCCG	71.0017	GGGATCGCATTGATCCG	60.9855
aly-miR394a-3p	AGGTGGGTATACTGCCAATAG	55.8116	AGGTGGGTATACTGCCAATAGG	59.2859
aly-miR394a-5p	TTGGCATTCTGTCCACCTCCG	67.7056	GCATTCTGTCCACCTCCG	60.2054
aly-miR394b-3p	AGGTGGACATATTGCCAACAG	59.8673	AGGTGGACATATTGCCAACAG	59.8673
aly-miR394b-5p	TTGGCATTCTGTCCACCTCCG	67.7056	GCATTCTGTCCACCTCCG	60.2054
aly-miR395b-3p	CTGAAGTGTTTGGGGGGACTCG	67.2115	GTGTTTGGGGGGACTCG	59.8679
aly-miR395b-5p	GTTCCCTTTAACGCTTCATTGG	61.9784	TCCCTTTAACGCTTCATTGG	60.0672
aly-miR395c-3p	CTGAAGTGTTTGGGGGGACTTG	65.0629	AAGTGTTTGGGGGGACTTG	59.8052
aly-miR395c-5p	GTTCCCTTTAACGCTTCATTGG	61.9784	TCCCTTTAACGCTTCATTGG	60.0672
aly-miR395d-3p	CTGAAGTGTTTGGGGGAACTCG	65.1742	AAGTGTTTGGGGGAACTCG	59.9512
aly-miR395d-5p	GTTCTCCCGAACACTTCATTGG	63.0016	CTCCCGAACACTTCATTGG	59.0708
aly-miR395e-3p	CTGAAGTGTTTGGGGGAACTCG	65.1742	AAGTGTTTGGGGGAACTCG	59.9512
aly-miR395e-5p	GTTCCTCTGAGCACTTCATTGG	61.1802	TTCCTCTGAGCACTTCATTGG	60.3817
aly-miR395f-3p	CTGAAGTGTTTGGGGGGACTCG	67.2115	GTGTTTGGGGGGACTCG	59.8679
aly-miR395f-5p	GTTCCCTTAAACGCTTTATTGG	59.0886	GTTCCCTTAAACGCTTTATTGG	59.0886
aly-miR395g-3p	CTGAAGTGTTTGGGGGAACTCG	65.1742	AAGTGTTTGGGGGAACTCG	59.9512
aly-miR395g-5p	GTTCCTCTGAGCACTTCATTGG	61.1802	TTCCTCTGAGCACTTCATTGG	60.3817
aly-miR395h-3p	CTGAAGTGTTTGGGGGGACTCG	67.2115	GTGTTTGGGGGGACTCG	59.8679
aly-miR395h-5p	GTTCCCTTAAACGCTTCATTGG	61.9784	TCCCTTAAACGCTTCATTGG	60.0672
aly-miR395i	CTGAAGTGTTTGGAGGAACTCG	61.1953	TGAAGTGTTTGGAGGAACTCG	60.2755
aly-miR396a-3p	GTTCAATAAAGCTGTGGGAAGG	60.0007	GTTCAATAAAGCTGTGGGAAGG	60.0007
aly-miR396a-5p	TTCCACAGCTTTCTTGAACTGG	61.6776	TCCACAGCTTTCTTGAACTGG	60.4163
aly-miR396b-3p	GCTCAAGAAAGCTGTGGGAAAG	62.5928	CTCAAGAAAGCTGTGGGAAAG	59.1078
aly-miR396b-5p	TTCCACAGCTTTCTTGAACTTG	59.5345	TTCCACAGCTTTCTTGAACTTG	59.5345
aly-miR397a-3p	CCGGCGTTGCGCTCAATTATGG	72.1874	CGTTGCGCTCAATTATGG	58.8043
aly-miR397a-5p	TCATTGAGTGCAGCGTTGATGG	66.6538	TGAGTGCAGCGTTGATGG	60.5843
aly-miR397b-3p	TCAGCGTTGCATTCAATTATGG	63.0671	AGCGTTGCATTCAATTATGG	58.6525
aly-miR397b-5p	TCATTGAGTGCAGCGTTGATGG	66.6538	TGAGTGCAGCGTTGATGG	60.5843
aly-miR398a-3p	TGTGTTCTCAGGTCACCCCTTG	64.6477	TGTTCTCAGGTCACCCCTTG	61.1008
aly-miR398a-5p	GGAGTGTCATGAGAACACAGAG	57.3461	GGAGTGTCATGAGAACACAGAGG	61.1252
aly-miR398b-3p	TGTGTTCTCAGGTCACCCCTGG	66.8394	TTCTCAGGTCACCCCTGG	59.5788
aly-miR398b-5p	GGGTTGATATGAGGACACATGG	61.3827	GGGTTGATATGAGGACACATGG	61.3827
aly-miR398c-3p	TGTGTTAACTCAGGTCACCCCTGG	66.5037	TTAACTCAGGTCACCCCTGG	59.9592
aly-miR398c-5p	GGGTCGACATGAGAACATATGG	61.515	GGGTCGACATGAGAACATATGG	61.515
aly-miR399a-3p	TGCCAAAGGAGATTTGCCCGGG	72.8553	AGGAGATTTGCCCGGG	59.5058
aly-miR399a-5p	GGGTAAGATCTCTATTGGCAGGG	62.269	GGTAAGATCTCTATTGGCAGGG	59.1137
aly-miR399b-3p	TGCCAAAGGAGAGTTGCCCTGG	69.7836	CAAAGGAGAGTTGCCCTGG	60.7747
aly-miR399b-5p	GGGCGCCTCTCCATTGGCAGGG	76.3908	CCTCTCCATTGGCAGGG	60.1385
aly-miR399c-3p	TGCCAAAGGAGAGTTGCCCTGG	69.7836	CAAAGGAGAGTTGCCCTGG	60.7747
aly-miR399c-5p	GGGCATCTTTCTATTGGCAGGG	65.9815	GCATCTTTCTATTGGCAGGG	59.668
aly-miR399d-3p	TGCCAAAGGAGATTTGCCCCGG	72.8553	AGGAGATTTGCCCCGG	59.5058
aly-miR399d-5p	GGGCGAATACTCCTATGGCAGAG	65.2429	GCGAATACTCCTATGGCAGAG	58.9653
aly-miR399e-3p	TGCCAAAGGAGATTTGCCTCGG	69.5245	CAAAGGAGATTTGCCTCGG	60.7187
aly-miR399e-5p	GGGCGAATCCTCTATTGGCAGGG	70.5499	CGAATCCTCTATTGGCAGGG	61.8405
aly-miR399f-3p	TGCCAAAGGAGATTTGCCCTGG	69.4348	CAAAGGAGATTTGCCCTGG	60.5782
aly-miR399f-5p	GGGCAAGATCACCATTGGCAGAG	69.1255	CAAGATCACCATTGGCAGAG	59.2408
aly-miR399g-3p	TGCCAAAGGAGATTTGCCCCGG	72.8553	AGGAGATTTGCCCCGG	59.5058
aly-miR399g-5p	GGGCAAATACTCCATTGGCAGAG	65.9842	GCAAATACTCCATTGGCAGAG	59.7217
aly-miR399h-3p	TGCCAAAGGAGATTTGCCCGGG	72.8553	AGGAGATTTGCCCGGG	59.5058
aly-miR399h-5p	GGGCAAGATCTCTATTGGCAGGG	67.131	GCAAGATCTCTATTGGCAGGG	61.0947
aly-miR399i-3p	TGCCAAAGGAGATTTGCCCCGG	72.8553	AGGAGATTTGCCCCGG	59.5058
aly-miR399i-5p	GGGCAAATACTCCATTGGCAGAG	65.9842	GCAAATACTCCATTGGCAGAG	59.7217
aly-miR399j	TGCCAAAGGAGATTTGCCCGGG	72.8553	AGGAGATTTGCCCGGG	59.5058
aly-miR400-3p	GACTTATAATAATCTCATGAAG	45.525	GACTTATAATAATCTCATGAAGGC	53.4195
aly-miR400-5p	TATGAGAGTATTATAAGTCACG	46.8255	ATGAGAGTATTATAAGTCACGGC	54.4796
aly-miR402-3p	ACAGAGTTCCGTAGACCACGGG	64.7776	GAGTTCCGTAGACCACGGG	60.5167
aly-miR402-5p	TTGGCCTATTGAACCTCTGTTTG	62.4989	GGCCTATTGAACCTCTGTTTG	58.7069
aly-miR403-3p	TTAGATTCACGCACAAACTCGG	62.3969	GATTCACGCACAAACTCGG	60.2559
aly-miR403-5p	TGTTTTGTGCGTGACTCTAATTG	60.2136	TGTTTTGTGCGTGACTCTAATTG	60.2136
aly-miR408-3p	ATGCACTGCCTCTTCCCTGGCG	71.862	GCCTCTTCCCTGGCG	58.8541
aly-miR408-5p	CAGGGAACAAGCAGAGCATGGG	68.3612	GGAACAAGCAGAGCATGGG	61.7704
aly-miR4221	AAGAGTTCAAAAGTAGTGAAGAG	51.7524	AAGAGTTCAAAAGTAGTGAAGAGGC	58.7678
aly-miR4222	TTTCATTCGAAATTGTTACCGCG	65.0343	ATTCGAAATTGTTACCGCG	58.6389
aly-miR4223	ATGGAATTTGATAAATAAACACG	55.1117	GGAATTTGATAAATAAACACGGC	58.85
aly-miR4224	CAACTGAGCTTCCTCATCTCTG	59.2323	CAACTGAGCTTCCTCATCTCTG	59.2323
aly-miR4225	GAATCGATGGTTAAACAACACG	59.3838	GAATCGATGGTTAAACAACACG	59.3838
aly-miR4226	TACAAGATGCATTCGAGCAATAG	59.4198	TACAAGATGCATTCGAGCAATAG	59.4198
aly-miR4227	TCATTTGTGCCAATCATTCTAG	57.781	CATTTGTGCCAATCATTCTAGG	59.4739
aly-miR4228	AAAGCCTTGAACGCTGTCGTTG	65.8309	CCTTGAACGCTGTCGTTG	58.9462
aly-miR4229	TTGGCAGGGAGGTCCTCCACACG	73.5444	GGGAGGTCCTCCACACG	60.0264
aly-miR4230	TGTCTCGGAAATTTGCACCCTG	66.5202	TCGGAAATTTGCACCCTG	60.5979
aly-miR4231	TAGACCTTTGTGTTGCCATCGG	64.3582	CCTTTGTGTTGCCATCGG	61.0859
aly-miR4232	TCACATTTATTAGGATGTGTGCG	59.9032	TCACATTTATTAGGATGTGTGCG	59.9032
aly-miR4233	CACATCATCAACATCAACTCCG	61.3554	CACATCATCAACATCAACTCCG	61.3554
aly-miR4234	CAACTTAAAATCAGTTGGCAATG	58.7313	CAACTTAAAATCAGTTGGCAATG	58.7313
aly-miR4235	ACTGAAAACACTACAACCCCTG	58.1615	TGAAAACACTACAACCCCTGG	59.8769
aly-miR4236	CATTAATTTGTTCCCCTCCTAG	56.8726	CATTAATTTGTTCCCCTCCTAGG	60.0763
aly-miR4237	AAACGTAAACATATATAATCGAG	50.386	AAACGTAAACATATATAATCGAGGC	57.101
aly-miR4238	TTTTTGCAAATTAAAACCCCAAG	61.2887	TTTTGCAAATTAAAACCCCAAG	60.2025
aly-miR4239	TCCGTTATTTCCGCATGCTCCG	70.054	TATTTCCGCATGCTCCG	59.2723
aly-miR4240	ATGGCTAGAGTGACTAGACCCGG	63.0119	GGCTAGAGTGACTAGACCCGG	60.2745
aly-miR4241	CTTTGGGATTTTCTTACAGCGAG	61.3951	TTTGGGATTTTCTTACAGCGAG	60.5871
aly-miR4242	AAAGTTAACTATGGCATTCCCG	59.4156	AAAGTTAACTATGGCATTCCCG	59.4156
aly-miR4243	TGAAATTATAGATTTCGTACAG	49.4214	TGAAATTATAGATTTCGTACAGGC	56.7433
aly-miR4244	TTGTTGATTCCTTGGAGATTGG	61.1988	TGTTGATTCCTTGGAGATTGG	59.9178
aly-miR4245	ACAAAGTTTTATACTGACAATG	49.0974	ACAAAGTTTTATACTGACAATGGC	56.6172
aly-miR4246	AAATCCAATTTTCATTGCTTAAG	56.7066	AAATCCAATTTTCATTGCTTAAGG	59.7717
aly-miR4247	TGTATCCTAATATTAGACCCCG	55.0559	GTATCCTAATATTAGACCCCGGC	59.1856
aly-miR4248a	ACATTTTATTTTTGGCAATCAG	56.0369	ACATTTTATTTTTGGCAATCAGG	59.3056
aly-miR4248b	ACATTTTATTTTTGGCAATCAG	56.0369	ACATTTTATTTTTGGCAATCAGG	59.3056
aly-miR4248c	ACATTTTATTTTTGGCAATCAG	56.0369	ACATTTTATTTTTGGCAATCAGG	59.3056
aly-miR4249	TGAATTTGAGAAGTTGAGGTAG	53.9031	TGAATTTGAGAAGTTGAGGTAGGC	60.963
aly-miR4250	TCCAAAGGCACAAGAACATCAG	62.4606	CCAAAGGCACAAGAACATCAG	60.6739
aly-miR472-3p	TTTTTCCTACTCCGCCCATACCG	67.0552	CCTACTCCGCCCATACCG	61.4166
aly-miR472-5p	ATGGTCGAAGTAGGCAAAATCG	62.4998	GGTCGAAGTAGGCAAAATCG	59.7076
aly-miR771-3p	GGGCTCCTCAGATGTTCATGG	64.1616	GGCTCCTCAGATGTTCATGG	60.6225
aly-miR771-5p	TGAGCCTCTGTGGCAGCCCTCG	73.307	TCTGTGGCAGCCCTCG	60.6993
aly-miR773b-3p	AATTGTTCATTCAAGGATATTG	53.5354	AATTGTTCATTCAAGGATATTGGC	60.4218
aly-miR773b-5p	TATCTTTGAACAAACAGTTGAG	52.3876	ATCTTTGAACAAACAGTTGAGGC	59.6876
aly-miR774a-3p.1	TACCCATATCTCCATCTCCAAG	58.0195	CCCATATCTCCATCTCCAAGG	60.6577
aly-miR774a-3p.2	TTATTTGTTACCCATATCTCCG	55.865	TTATTTGTTACCCATATCTCCGG	59.1613
aly-miR774a-5p.1	CGAGACGAAGATATGGGTGACG	64.0307	GAGACGAAGATATGGGTGACG	59.5648
aly-miR774a-5p.2	AGATATGGGTGACTAATACTTG	50.3801	AGATATGGGTGACTAATACTTGGC	57.7328
aly-miR774b-3p	CACCCAAATCTTCCTCTCAGGG	64.2699	CCCAAATCTTCCTCTCAGGG	60.9484
aly-miR774b-5p	TGAGATGAAGATTTGGATGACG	60.0736	TGAGATGAAGATTTGGATGACG	60.0736
aly-miR781-3p	AGTATCCAGAAAACTCTAATTG	49.939	AGTATCCAGAAAACTCTAATTGGC	57.2127
aly-miR781-5p	TTAGAGTTTTCTGGATACTTAG	47.9609	TTAGAGTTTTCTGGATACTTAGGC	55.4273
aly-miR822-3p	GAAACAACATACGTTACATCCG	57.1366	GAAACAACATACGTTACATCCGG	60.5139
aly-miR822-5p	ATGTAACGCATGTTGTTTTCTG	57.773	TGTAACGCATGTTGTTTTCTGG	60.9429
aly-miR823-3p	TAGGTTGGTGATCATATAGGATG	55.7354	TAGGTTGGTGATCATATAGGATGG	59.1445
aly-miR823-5p	CTTGTATGATCACTAACCATG	50.5922	CTTGTATGATCACTAACCATGGC	58.5289
aly-miR824-3p	CCTTCTCATCGATGGTCTAGAG	58.0286	CCTTCTCATCGATGGTCTAGAGG	61.4574
aly-miR824-5p	TAGACCATTTGTGAGAAGGGAG	58.3181	GACCATTTGTGAGAAGGGAGG	60.8674
aly-miR825-3p	TTCTCGAGAAGGTGCATGAACG	64.8461	TCGAGAAGGTGCATGAACG	60.9745
aly-miR825-5p	TCAAGCACCAGCTCGAAGAAGCG	70.1129	CACCAGCTCGAAGAAGCG	60.8512
aly-miR827-3p	TTAGATGACCATCAACAAACGG	59.8609	TTAGATGACCATCAACAAACGG	59.8609
aly-miR827-5p	TTTGTTGATTGACATCTATACG	53.0526	TTTGTTGATTGACATCTATACGGC	60.2584
aly-miR828-3p	AGATGCTCATTTGAGCAAGCAAG	63.0667	TGCTCATTTGAGCAAGCAAG	60.2795
aly-miR828-5p	TCTTGCTTAAATGAGTATTCCAG	55.5738	TCTTGCTTAAATGAGTATTCCAGG	58.8827
aly-miR829-3p	CAAATCAAATCTTCAAGGTACG	56.5194	CAAATCAAATCTTCAAGGTACGG	59.8855
aly-miR829-5p	ACTTTGAATCTTTGATTTGAAG	53.0631	ACTTTGAATCTTTGATTTGAAGGC	60.0133
aly-miR831-3p	TAAACTCCTCGTACTCTTCTTGG	56.927	AAACTCCTCGTACTCTTCTTGGG	60.1677
aly-miR831-5p	AGAAGAGGTACAAGGAGATGAGAG	57.3844	GAAGAGGTACAAGGAGATGAGAGG	59.7874
aly-miR833-3p	TAGACCGATGTCAACAAACAAGG	61.2819	GACCGATGTCAACAAACAAGG	60.4035
aly-miR833-5p	TGTTAGTCTGAACTCGGTCTAGTG	57.7714	TGTTAGTCTGAACTCGGTCTAGTGG	61.0638
aly-miR834-3p	TGGTAGCAGTAGCGGTGGTAAG	61.5526	GGTAGCAGTAGCGGTGGTAAG	58.9406
aly-miR834-5p	ACCACAGCTTCTGCTACGAACG	63.9618	CACAGCTTCTGCTACGAACG	59.8052
aly-miR835-3p	TGAAGAAGATACGCAAGAAAGG	58.6516	TGAAGAAGATACGCAAGAAAGG	58.6516
aly-miR835-5p	TTCTTGCATATGTTCTTTATCG	54.8863	TCTTGCATATGTTCTTTATCGGC	60.4607
aly-miR837-3p	AAACGAACAAGAAACTGATGAG	56.1859	AAACGAACAAGAAACTGATGAGG	59.6823
aly-miR837-5p	CATTGTTTCTTGTTTTTTTCAG	54.4358	ATTGTTTCTTGTTTTTTTCAGGC	58.7693
aly-miR838-3p	TTTTCTTCTTCTTCTTGCACAG	56.6125	TTTTCTTCTTCTTCTTGCACAGG	60.0419
aly-miR838-5p	TGCAAGAATGAGAAGCAAAGCG	64.9132	CAAGAATGAGAAGCAAAGCG	58.7964
aly-miR839-3p	GAACGCATGAGAGGTTGGTGAAG	65.3272	CGCATGAGAGGTTGGTGAAG	61.7956
aly-miR839-5p	CACCAACCTCTCATCGTTCCCG	68.1625	AACCTCTCATCGTTCCCG	58.5862
aly-miR840-3p	TTGTTTAGGTCCCTTAGTTTCTG	56.7546	TTGTTTAGGTCCCTTAGTTTCTGG	59.9335
aly-miR840-5p	ACACTAAAGGACCTAAACTAACG	53.9078	CACTAAAGGACCTAAACTAACGGC	59.6514
aly-miR841	TACGACCCACTGGAAACTAAAG	58.3132	CGACCCACTGGAAACTAAAGG	60.879
aly-miR842-3p	TCATGGTCAGATCCGTCATCCG	67.6484	GGTCAGATCCGTCATCCG	60.0028
aly-miR842-5p	ATGATGGATCCGACCATGATGG	66.1751	TGGATCCGACCATGATGG	61.3327
aly-miR844-3p	CCATCTTACTAGTCTTTCTTTG	50.5276	CCATCTTACTAGTCTTTCTTTGGC	57.7841
aly-miR844-5p	AGAAGGACTAGTAAGATGGCTG	54.619	GAAGGACTAGTAAGATGGCTGGC	60.6212
aly-miR845a-3p	CGGCTCTGATACCAGTTGATGG	64.0307	GGCTCTGATACCAGTTGATGG	59.5648
aly-miR845a-5p	TCGATTGGTGTCAGAGCCACGG	69.8991	TGGTGTCAGAGCCACGG	60.4163
aly-miR845b-3p	TCGCTCTGATACCAAATGATGG	62.2402	CGCTCTGATACCAAATGATGG	60.475
aly-miR845b-5p	TCAATTGGTATCAGAGCAACGG	62.2571	CAATTGGTATCAGAGCAACGG	60.5078
aly-miR846-3p	TTGAATTGAAGTGCTTGAATTG	57.9539	TGAATTGAAGTGCTTGAATTGG	60.1098
aly-miR846-5p	TTCAGGGACTTCAATTCAGAAG	58.4354	TTCAGGGACTTCAATTCAGAAG	58.4354
aly-miR847-3p	TCACTCCTCTTCTTCATGATGG	59.2839	TCACTCCTCTTCTTCATGATGG	59.2839
aly-miR847-5p	TCTTGATGAAGAGGAATGGAAG	58.3848	TCTTGATGAAGAGGAATGGAAG	58.3848
aly-miR848-3p	TGACATGGGACTAACAGACTAAG	56.0845	TGACATGGGACTAACAGACTAAGG	59.5814
aly-miR848-5p	GGCAATCCCATGTCAAAG	57.3416	GGCAATCCCATGTCAAAGG	61.2653
aly-miR851-3p	TGTGGGTGGCAAACAAAGACGACAG	71.1124	GTGGCAAACAAAGACGACAG	59.3392
aly-miR851-5p	TGGTCTTTGTTTGCGACCCATACGG	71.3871	GTTTGCGACCCATACGG	58.4132
aly-miR852-3p	AAGATAAGCGCCTTAGTTCTGAG	58.4566	AGATAAGCGCCTTAGTTCTGAGG	60.3945
aly-miR852-5p	AGAACAAAGGCGCTTATCTTATG	59.0192	AGAACAAAGGCGCTTATCTTATG	59.0192
aly-miR853-3p	CAACCGGAAAGGGGAGCAGCAG	71.1223	GGAAAGGGGAGCAGCAG	59.4359
aly-miR853-5p	CTGCTATCCTTTTCCTGTTGCAG	62.4114	GCTATCCTTTTCCTGTTGCAG	58.9863
aly-miR856-3p	TGATGTTATTTGTGGTATAAAG	49.9296	TGATGTTATTTGTGGTATAAAGGC	57.2833
aly-miR856-5p	TAATTCCACCAATAACTTCAGCG	60.3608	AATTCCACCAATAACTTCAGCG	60.3635
aly-miR857-3p	TTTTGTATGTTGAAGGTGTATG	52.984	TTTTGTATGTTGAAGGTGTATGGC	60.1668
aly-miR857-5p	AAACTTTCACCATACAAAATAG	50.7729	AAACTTTCACCATACAAAATAGGC	57.8278
aly-miR858-3p	GGTCGAGCAGACAACGAAGATG	64.4207	TCGAGCAGACAACGAAGATG	60.136
aly-miR858-5p	TTTCGTTGTCTGTTCGACCTTG	62.4758	TTTCGTTGTCTGTTCGACCTTG	62.4758
aly-miR859-3p	TGATTTTACAATAGATAGATAG	43.851	TGATTTTACAATAGATAGATAGGC	51.8689
aly-miR859-5p	TCTCTCCGTTGTAAAATCAAAG	56.2563	TCTCTCCGTTGTAAAATCAAAGG	59.6539
aly-miR860-3p	TCAATAGATTGGACTATATATG	46.6006	TCAATAGATTGGACTATATATGGC	54.412
aly-miR860-5p	ATATAGTCCAATCTATTGAAGG	49.7401	ATATAGTCCAATCTATTGAAGGGC	56.9613
aly-miR861-3p	GATGGATATATCTTCAAGAACG	53.1967	GATGGATATATCTTCAAGAACGGC	60.1904
aly-miR861-5p	GTTTGGAGAAATATGCATCATG	57.133	TTTGGAGAAATATGCATCATGG	59.7948
aly-miR862-3p	ACATGCTGGATCTACTTGAAGG	58.3445	CATGCTGGATCTACTTGAAGGG	60.9956
aly-miR862-5p	TCCAATAGGTCTAGCATGTGCG	62.3969	CCAATAGGTCTAGCATGTGCG	60.6632
aly-miR868-3p	CTTCTTAAGTGCTGATAATGTG	52.1691	CTTCTTAAGTGCTGATAATGTGGC	59.374
aly-miR868-5p	CTTTCTCGGCACTTGAGGATGTG	65.411	CTCGGCACTTGAGGATGTG	60.4092
aly-miR869-3p	CCTGGGTTTGAGATAATTGACG	60.7123	CCTGGGTTTGAGATAATTGACG	60.7123
aly-miR869-5p	CACTTATCTCAACCCTAGTGAG	53.3582	CACTTATCTCAACCCTAGTGAGGC	60.5326
ame-bantam	TGAGATCATTGTGAAAGCTGATTG	61.5078	GAGATCATTGTGAAAGCTGATTG	58.8496
ame-let-7	TGAGGTAGTAGGTTGTATAGTG	48.9784	TGAGGTAGTAGGTTGTATAGTGGC	56.678
ame-miR-1	TGGAATGTAAAGAAGTATGGAGG	57.3432	TGGAATGTAAAGAAGTATGGAGGG	60.5659
ame-miR-10	ACCCTGTAGATCCGAATTTGTG	60.2415	ACCCTGTAGATCCGAATTTGTG	60.2415
ame-miR-100	AACCCGTAGATCCGAACTTGTGG	65.4753	AACCCGTAGATCCGAACTTGTGG	65.4753
ame-miR-1000	ATATTGTCTTGTCACAGCAGTG	55.4293	ATATTGTCTTGTCACAGCAGTGG	59.1832
ame-miR-1006	AAAATTCGATTTCTTCTATCATTAG	54.6304	AAATTCGATTTCTTCTATCATTAGGC	59.4931
ame-miR-11	CATCACAGGCAGAGTTCTAGTTG	59.0633	CATCACAGGCAGAGTTCTAGTTG	59.0633
ame-miR-1175	TGAGATTCACTCCTCCAACTTACG	61.8486	GAGATTCACTCCTCCAACTTACG	59.291
ame-miR-12	TGAGTATTACATCAGGTACTGGTG	55.9645	TGAGTATTACATCAGGTACTGGTGG	59.3773
ame-miR-124	TAAGGCACGCGGTGAATGCCAAGG	74.206	GCGGTGAATGCCAAGG	59.6957
ame-miR-125	CCCCTGAGACCCTAACTTGTGAG	63.4089	CCCTGAGACCCTAACTTGTGAG	60.1597
ame-miR-133	TTGGTCCCCTTCAACCAGCTGTG	69.5772	CCCCTTCAACCAGCTGTG	60.2368
ame-miR-137	TTATTGCTTGAGAATACACGTAG	54.2329	ATTGCTTGAGAATACACGTAGGC	59.7056
ame-miR-13a	TATCACAGCCATTTTGATGAGG	59.9599	TATCACAGCCATTTTGATGAGG	59.9599
ame-miR-13b	TATCACAGCCATTTTTGACGATTG	63.1585	ACAGCCATTTTTGACGATTG	58.625
ame-miR-14	TCAGTCTTTTTCTCTCTCCTAG	52.4544	TCAGTCTTTTTCTCTCTCCTAGGC	59.6925
ame-miR-184	TGGACGGAGAACTGATAAGGGCG	68.5385	CGGAGAACTGATAAGGGCG	60.7396
ame-miR-190	AGATATGTTTGATATTCTTGGTTGTTG	58.9003	AGATATGTTTGATATTCTTGGTTGTTG	58.9003
ame-miR-193	TACTGGCCTGCTAAGTCCCAAG	62.8141	TACTGGCCTGCTAAGTCCCAAG	62.8141
ame-miR-2	TATCACAGCCAGCTTTGATGAGCG	67.7004	TATCACAGCCAGCTTTGATGAGCG	67.7004
ame-miR-210	TTGTGCGTGTGACAGCGGCTAG	68.9221	GCGTGTGACAGCGGCTAG	61.7968
ame-miR-219	TGATTGTCCAAACGCAATTCTTGG	67.0896	GTCCAAACGCAATTCTTGG	59.112
ame-miR-252a	ATAAGTACTAGTGCCGCAGGAGG	61.0017	AGTACTAGTGCCGCAGGAGG	59.52
ame-miR-252b	TTAAGTAGTAGTGTCGTAGATGAG	50.433	TTAAGTAGTAGTGTCGTAGATGAGGC	57.4928
ame-miR-263a	GTAAATGGCACTGGAAGAATTCACG	64.9004	AAATGGCACTGGAAGAATTCACG	64.4927
ame-miR-263b	CTTGGCACTGGAAGAATTCACG	64.1377	TTGGCACTGGAAGAATTCACG	63.3808
ame-miR-275	TCAGGTACCTGAAGTAGCGCGCGG	72.0723	CTGAAGTAGCGCGCGG	60.4071
ame-miR-276	TAGGAACTTCATACCGTGCTCTG	60.6663	GGAACTTCATACCGTGCTCTG	59.7488
ame-miR-2765-3p	CAATGGGGTACGAGTTTCCTTCG	65.8442	GGGGTACGAGTTTCCTTCG	59.5356
ame-miR-2765-5p	TGGTAACTCCACCACCGTTGGCG	71.9767	CCACCACCGTTGGCG	61.8467
ame-miR-277	TAAATGCACTATCTGGTACGACAG	58.4184	AATGCACTATCTGGTACGACAGG	60.4383
ame-miR-278	TCGGTGGGACTTTCGTCCGTTTG	71.1804	GGGACTTTCGTCCGTTTG	59.0593
ame-miR-2788	CAATGCCCTTCGAAATCCCAAAG	67.6257	CCCTTCGAAATCCCAAAGG	61.6773
ame-miR-2796	GTAGGCCGGCGGAAACTACTTGCG	71.9821	GGCGGAAACTACTTGCGG	61.7116
ame-miR-279a	TGACTAGATCCACACTCATTAAG	53.7874	TGACTAGATCCACACTCATTAAGGC	60.8739
ame-miR-279b	TGACTAGATCGAAATACTCGTCCCG	64.6985	CTAGATCGAAATACTCGTCCCG	60.1089
ame-miR-279c	TGACTAGAGTCACACTCGTCCAG	59.5756	TGACTAGAGTCACACTCGTCCAG	59.5756
ame-miR-281	TGTCATGGAGTTGCTCTCTTTGTG	63.8327	TCATGGAGTTGCTCTCTTTGTG	60.4315
ame-miR-282	GATTTAGCCTCTCCTAGGCTTTGTCTGTG	67.1761	CCTCTCCTAGGCTTTGTCTGTG	60.4274
ame-miR-283	AAATATCAGCTGGTAATTCTG	51.4389	AAATATCAGCTGGTAATTCTG	51.4389
ame-miR-2944	TATCACAGCAGTAGTTACCTGGTG	58.4115	CACAGCAGTAGTTACCTGGTGG	59.7191
ame-miR-29b	TAGCACCATTTGAAATCAGTG	56.3482	TAGCACCATTTGAAATCAGTGG	59.9964
ame-miR-3049-3p	TCCGTCCAACTCCTTTCCGTCTG	68.7713	GTCCAACTCCTTTCCGTCTG	59.6972
ame-miR-3049-5p	TCGGGAAGGTAGTTGCGGCGGATG	75.1039	GGTAGTTGCGGCGGATG	61.2225
ame-miR-305	ATTGTACTTCATCAGGTGCTCTGG	61.7565	ATTGTACTTCATCAGGTGCTCTGG	61.7565
ame-miR-306	TCAGGTACTGAGTGACTCTGAGG	58.611	TCAGGTACTGAGTGACTCTGAGG	58.611
ame-miR-307	TCACAACCTTTTTGAGTGAGCGAG	64.9397	CAACCTTTTTGAGTGAGCGAG	60.0377
ame-miR-315	TTTTGATTGTTGCTCAGAAAGCG	63.6893	TGATTGTTGCTCAGAAAGCG	60.1344
ame-miR-316	TGTCTTTTTCCGCTTTGCTGCCGG	73.4632	CGCTTTGCTGCCGG	59.6927
ame-miR-317	TGAACACAGCTGGTGGTATCTCAGTG	66.7218	CACAGCTGGTGGTATCTCAGTG	60.7647
ame-miR-318	TCACTGGGTTATGTTTGTCCCG	64.1264	ACTGGGTTATGTTTGTCCCG	59.7112
ame-miR-31a	GGCAAGATGTCGGCATAGCTGAG	67.3596	CAAGATGTCGGCATAGCTGAG	60.9391
ame-miR-33	GTGCATTGTAGTTGCATTGG	57.6324	TGCATTGTAGTTGCATTGGG	60.5229
ame-miR-34	TGGCAGTGTTGTTAGCTGGTTGG	66.5058	GCAGTGTTGTTAGCTGGTTGG	60.7357
ame-miR-3477	TAATCTCATGCGGTAACTGTGAGG	62.5279	CTCATGCGGTAACTGTGAGG	59.3137
ame-miR-3715	TCGGTAAGCAGAGTATAAGACCTG	59.036	TCGGTAAGCAGAGTATAAGACCTG	59.036
ame-miR-3716a	TATGTGGATTTGAAATCATATAG	51.4537	ATGTGGATTTGAAATCATATAGGC	58.3624
ame-miR-3716b	CGATGTTATTTGAAATCATTGGCG	64.4229	GATGTTATTTGAAATCATTGGCG	60.5459
ame-miR-3717	TGAGAGAAAAAGAGAGTGTCGGG	62.123	GAGAGAAAAAGAGAGTGTCGGG	59.502
ame-miR-3718a	TCCCCTGTCCTGTCCCGATAGG	68.6358	CCTGTCCTGTCCCGATAGG	60.472
ame-miR-3718b	TCGGGACAGGACAGGGGACAGAG	71.0616	GACAGGACAGGGGACAGAG	58.1245
ame-miR-3719	TACGGATTGCGTGACTTTTCGAG	65.5505	GGATTGCGTGACTTTTCGAG	60.7757
ame-miR-3720	ATACGGTGATGAGTTTAAACAGG	57.2849	ACGGTGATGAGTTTAAACAGGG	60.2748
ame-miR-3721	TCGTTGAAAAAGAGGAGAAGATG	59.8788	TCGTTGAAAAAGAGGAGAAGATG	59.8788
ame-miR-3722	CCGATTCGAGGTGTGACGGTTG	69.0978	ATTCGAGGTGTGACGGTTG	59.5353
ame-miR-3723	ACAGCGTTTCAAAGTTTTCGTAG	59.8753	ACAGCGTTTCAAAGTTTTCGTAG	59.8753
ame-miR-3724	ATCGTGGTAAACTTTGAATATAG	52.3543	ATCGTGGTAAACTTTGAATATAGGC	58.9788
ame-miR-3725	TTTCTACATTTCTTCGTAAAGG	53.346	TTTCTACATTTCTTCGTAAAGGGC	60.0282
ame-miR-3726	AACGAGTGGTGGATGCCAGCGTG	72.5682	GGTGGATGCCAGCGTG	60.8566
ame-miR-3727	TTCGCGAACGCGCTCCCGCTAAG	76.2048	CGCGCTCCCGCTAAG	60.3508
ame-miR-3728	CCATCCGTGGGATTCGTAATTTAG	64.5443	ATCCGTGGGATTCGTAATTTAG	59.2506
ame-miR-3729	TGTTTTCCCAACTCACTTGCAG	62.4758	GTTTTCCCAACTCACTTGCAG	59.7657
ame-miR-3730	ACAACGAGGGTGAAGATTGCGTGG	70.3152	AGGGTGAAGATTGCGTGG	59.6308
ame-miR-3731	GAACATCGACCAAAGCTTGCAACG	68.8832	CGACCAAAGCTTGCAACG	61.5546
ame-miR-3732	CGACGCCATGTTTGGTCTCATCTG	69.9585	GCCATGTTTGGTCTCATCTG	59.0897
ame-miR-3733	TTACTAATCTCGAATTTTTCTG	51.1432	TTACTAATCTCGAATTTTTCTGGC	58.1322
ame-miR-3734	TTTCGCACGGGAGGACGTTAGG	69.3929	GCACGGGAGGACGTTAGG	61.6304
ame-miR-3735	ACGAGCAAAGTTTCCTCGTGCCG	70.5472	CAAAGTTTCCTCGTGCCG	60.3811
ame-miR-3736	CGATTACCCTGAGTATGCTCCG	63.0245	GATTACCCTGAGTATGCTCCG	58.684
ame-miR-3737	GATCGGAAATTTTGATATGTTG	56.2137	GATCGGAAATTTTGATATGTTGG	59.5799
ame-miR-3738	GTTTACCGGATGTTTTCGCAATG	64.5589	CCGGATGTTTTCGCAATG	61.0183
ame-miR-3739	TTGGGAGGGGGAGAGAGCAGCTG	71.9831	GGGGGAGAGAGCAGCTG	59.5746
ame-miR-3740	GGAAAAGGATGACGAGGATTAAG	60.3084	GGAAAAGGATGACGAGGATTAAG	60.3084
ame-miR-3741	ACGAGAGGGGGAGAGAGAAGTAG	61.5839	CGAGAGGGGGAGAGAGAAGTAG	60.864
ame-miR-3742	AAATATATTTTAAACGACGGACG	56.6011	AAATATATTTTAAACGACGGACGG	59.5931
ame-miR-3743	TCGTGACTTTCTTTTCAGCCCCTG	67.7286	GACTTTCTTTTCAGCCCCTG	58.9088
ame-miR-3744	CGGTATCTTTGTGAAAAATTTCGG	62.8247	GGTATCTTTGTGAAAAATTTCGG	58.9549
ame-miR-3745	CGGGTGCCACCCCCCGGCCCGGG	87.4832	CCCGGCCCGGG	59.9747
ame-miR-3746	CGCGGAGAGGAAGGTATGCGTG	70.1403	GGAGAGGAAGGTATGCGTG	58.2442
ame-miR-3747a	CGAGGCTTTTTTTCAGCGATGAG	66.3337	GGCTTTTTTTCAGCGATGAG	59.9599
ame-miR-3747b	TGCGAGATTTCTTTTCAGTCGTGG	66.7141	CGAGATTTCTTTTCAGTCGTGG	61.1328
ame-miR-3748	CGTCCGTTTCAAAGTAAAACTTG	60.0759	CGTCCGTTTCAAAGTAAAACTTG	60.0759
ame-miR-3749	TGGAATGGCCCTTTCACCTTCCCG	74.165	GCCCTTTCACCTTCCCG	61.5687
ame-miR-375	TTTGTTCGTTCGGCTCGAGTTAG	64.7884	GTTCGTTCGGCTCGAGTTAG	60.0153
ame-miR-3750	TAAAGCTTCATCAGCAGGACTGG	62.9329	GCTTCATCAGCAGGACTGG	59.515
ame-miR-3751	GGGTGGTGGTGGAAGTCGGGGG	74.5895	TGGTGGAAGTCGGGGG	61.5398
ame-miR-3752	GTGGATAAAGTTTCCTTGCGAAG	61.2886	TGGATAAAGTTTCCTTGCGAAG	60.5871
ame-miR-3753	TGTCCGTTTCGGGACTCGACCGG	74.9847	TCGGGACTCGACCGG	60.2926
ame-miR-3754	TCATGGTGAAAAACTCATTCTTTG	60.3753	TCATGGTGAAAAACTCATTCTTTG	60.3753
ame-miR-3755	AATGTGTATATATAATTATATCGTGG	51.1232	AATGTGTATATATAATTATATCGTGGGC	57.2372
ame-miR-3756	CTGATTTCTTTCATAAGGAGGAG	56.3822	CTGATTTCTTTCATAAGGAGGAGG	59.645
ame-miR-3757	TGGAATTATTTTTTCATTTTCTTG	56.6679	TGGAATTATTTTTTCATTTTCTTGG	59.6572
ame-miR-3758	AGTCATATGTCCTGGACCAGGTG	62.4441	TCATATGTCCTGGACCAGGTG	60.7852
ame-miR-3759	GACTCACGTCGACTGGGTGTCCGCG	76.5785	GACTGGGTGTCCGCG	57.9565
ame-miR-3760	AATCATATGAATAATCATTTCTAGG	52.9817	AATCATATGAATAATCATTTCTAGGGC	59.1807
ame-miR-3761	TCGATTCCCGGGCCTCGTGTGTG	75.9628	CGGGCCTCGTGTGTG	59.1891
ame-miR-3762	AAGATCTGTAAATTAGATGATAG	47.0633	AAGATCTGTAAATTAGATGATAGGC	54.487
ame-miR-3763	TTCGCATTACTAAAATATCGGTGGG	64.0431	CGCATTACTAAAATATCGGTGGG	61.6581
ame-miR-3764	TAGATTTTTCTTTGATCTTAAG	48.1767	AGATTTTTCTTTGATCTTAAGGC	55.3111
ame-miR-3765	GAAGAAAAGGCAAGTTGAAAGAG	58.7484	GAAGAAAAGGCAAGTTGAAAGAG	58.7484
ame-miR-3766	TAGGTGGTTTTGAAAATGACGG	61.0812	GGTGGTTTTGAAAATGACGG	60.2057
ame-miR-3767	TACACATTATTTACTACTACTG	42.0357	ACACATTATTTACTACTACTGGC	50.1178
ame-miR-3768	CCAACGACGGTCTCTCCAACCGTG	72.7672	ACGGTCTCTCCAACCGTG	59.6589
ame-miR-3769	GGTAGCTCAAGAGAAGGTTGACGG	64.6419	GCTCAAGAGAAGGTTGACGG	59.9895
ame-miR-3770	AATCCTGCATCAAGTGCGTTGTG	66.5545	CTGCATCAAGTGCGTTGTG	60.0376
ame-miR-3771	TAAAACACAGCGAGTTGCACGAGG	67.5528	CAGCGAGTTGCACGAGG	60.2887
ame-miR-3772	GATCTAGATTGAGAAGGAACGAAG	57.7684	ATCTAGATTGAGAAGGAACGAAGG	59.3206
ame-miR-3773	TAAGCACAGCTCTTGTCTGTAAG	56.7471	AAGCACAGCTCTTGTCTGTAAGG	60.1229
ame-miR-3774	GAAAAATTACTTAAGATTGTCG	50.6804	GAAAAATTACTTAAGATTGTCGGC	57.6237
ame-miR-3775	GAGGCGGATGAGGAGGTTGAATAG	66.2851	GCGGATGAGGAGGTTGAATAG	60.9635
ame-miR-3776	AGGAGGGGGGGAGAGAGAAGCGG	72.6016	GGGGGAGAGAGAAGCGG	60.8626
ame-miR-3777	TGGAAACATTTCTTCCCTGGGAG	65.549	GAAACATTTCTTCCCTGGGAG	59.9261
ame-miR-3778	GTATATAATTGGATGCTTTGTGCG	59.8022	GTATATAATTGGATGCTTTGTGCG	59.8022
ame-miR-3779	GCCGGGCCTGCCGCTCGACACGG	83.5327	GCCGCTCGACACGG	59.4951
ame-miR-3780	AACTGCGGCATCGTAACTGACG	66.6466	GCGGCATCGTAACTGACG	61.4166
ame-miR-3781	TAAGTGATTGATCGATCGTGGATG	63.2492	TGATTGATCGATCGTGGATG	60.4441
ame-miR-3782	CCTGCAGAGACATCTGGCGGACACG	74.8522	GACATCTGGCGGACACG	59.7455
ame-miR-3783	TACTTTCAATTGTTTGATGAGGTG	58.2368	TTTCAATTGTTTGATGAGGTGG	59.8389
ame-miR-3784	TCGCGGAAAATAATTTCTATTTG	59.5264	TCGCGGAAAATAATTTCTATTTG	59.5264
ame-miR-3785	TACCCTGTAACGTCCTGAGACTG	60.5851	CCCTGTAACGTCCTGAGACTG	59.7711
ame-miR-3786	CTTGTCCTGGTTCATGTAGGGCGG	69.6758	CTGGTTCATGTAGGGCGG	60.064
ame-miR-3787	GAGTCGAGCTTGTGTGTGGAAG	62.3476	GTCGAGCTTGTGTGTGGAAG	59.4668
ame-miR-3788	GTTCCGTTACCTCCTGTCCCTCG	67.2068	CGTTACCTCCTGTCCCTCG	60.6522
ame-miR-3789	ATCTGGTGCTCGGTGAGGTGAGG	69.0944	GTGCTCGGTGAGGTGAGG	60.415
ame-miR-3790	GAAAGCGATTAAGCGATCGAGG	64.3645	AGCGATTAAGCGATCGAGG	60.4628
ame-miR-3791	TCACCGGGTAGGATTCATCCAG	65.4053	CCGGGTAGGATTCATCCAG	60.2795
ame-miR-3792	GACTGAGGAAAGAGAGAAGGAG	56.4723	GACTGAGGAAAGAGAGAAGGAGG	60.0061
ame-miR-3793	TGAGCGTGTTTTCCCTGGACTGG	69.6681	CGTGTTTTCCCTGGACTGG	61.4963
ame-miR-3794	TGGAATGGAAGAGGACGTTTCCG	68.4453	ATGGAAGAGGACGTTTCCG	60.0577
ame-miR-3795	GCGTCGACACGTTGGACGTGTTG	72.114	CGACACGTTGGACGTGTTG	62.2865
ame-miR-3796	GATCCTAAGGGGAGGAGAGGATTTG	65.4062	CTAAGGGGAGGAGAGGATTTG	59.1772
ame-miR-3797	CAGAACTGGCTCGTATTTTATTG	58.0446	AGAACTGGCTCGTATTTTATTGG	58.7693
ame-miR-3798	TCATAAATAATCTGTATTTCTTTAG	49.4236	TCATAAATAATCTGTATTTCTTTAGGC	55.9274
ame-miR-3799	AACGATATTGATTGACTCGATG	56.7452	AACGATATTGATTGACTCGATGG	60.2176
ame-miR-3800	CGAGGCCGCTGATTGTGCCATAG	71.7204	CCGCTGATTGTGCCATAG	58.7537
ame-miR-3801	AATCGCGATTGAGAAGGCGAGCG	72.296	ATTGAGAAGGCGAGCGG	60.0393
ame-miR-6000a-3p	TAGTACGAGAAGTACCCACAG	52.1823	AGTACGAGAAGTACCCACAGGC	59.7042
ame-miR-6000a-5p	CGTGGGTACTACTCGTCTCTATG	57.9858	CGTGGGTACTACTCGTCTCTATGG	61.2666
ame-miR-6000b	TAGAGACGAGTAGTACCCACGAGG	61.0424	GAGACGAGTAGTACCCACGAGG	60.1883
ame-miR-6001-3p	TTCTCTTTGGTTGTTACCACTAG	55.4214	TTCTCTTTGGTTGTTACCACTAGG	58.8015
ame-miR-6001-5p	GTAGGTAACGACTGATGGGAACG	61.9675	GGTAACGACTGATGGGAACG	60.3751
ame-miR-6002-3p	CGAGAGTAACGTTTCGTGGG	60.6794	CGAGAGTAACGTTTCGTGGG	60.6794
ame-miR-6002-5p	TCGAAGCGAAGGGTATTCCG	64.5588	AAGCGAAGGGTATTCCGG	60.029
ame-miR-6003-3p	AGGTCTTTGCGTCTCGATTG	60.3969	AGGTCTTTGCGTCTCGATTG	60.3969
ame-miR-6003-5p	CACTCGGGGAAAAGAGGCCG	68.3575	GGGGAAAAGAGGCCGG	61.5257
ame-miR-6004-3p	CGATTGCGTTGCGTTCTACG	64.9215	GATTGCGTTGCGTTCTACG	60.4169
ame-miR-6004-5p	GAATGGAGCGTTAATGATCGG	61.6841	AATGGAGCGTTAATGATCGG	59.9227
ame-miR-6005-3p	ACATGCGTAAGAGATTATATGTG	53.8626	CATGCGTAAGAGATTATATGTGGC	59.916
ame-miR-6005-5p	ATATGAACTCTTATGTACGTGAG	50.6791	ATATGAACTCTTATGTACGTGAGGC	57.9225
ame-miR-6006-3p	ATTTTCTTTTTCAGTTATAAG	45.6539	TTTTCTTTTTCAGTTATAAGGC	52.7294
ame-miR-6006-5p	ATAACTGGGAAGAGAGAGGG	54.9613	ATAACTGGGAAGAGAGAGGGG	58.6767
ame-miR-6012	TTCGGCGATGAGATCAGCCTGTG	70.8535	GCGATGAGATCAGCCTGTG	60.5371
ame-miR-6037	TAAGCTCTGTGTACTTTTTACG	52.1259	AAGCTCTGTGTACTTTTTACGGC	59.07
ame-miR-6038	TATGTTTCTGTCTTATTTCATTG	51.6694	ATGTTTCTGTCTTATTTCATTGGC	58.6341
ame-miR-6039	AATCGAACGCGTGAGTTTACGTG	65.4688	AACGCGTGAGTTTACGTGG	59.7727
ame-miR-6040	TAGTACGGGCAGTACTGGGAG	59.2718	TAGTACGGGCAGTACTGGGAG	59.2718
ame-miR-6041	AAATATCATCGAGATCGAAGGAG	58.7476	AAATATCATCGAGATCGAAGGAG	58.7476
ame-miR-6042	TAGGAACGGTAGTAGTGGAGAG	55.3615	TAGGAACGGTAGTAGTGGAGAGG	58.8584
ame-miR-6043	ATGGTGACCGTGATCTATTCCAG	62.3509	GGTGACCGTGATCTATTCCAG	59.4198
ame-miR-6044	AAGAGGCTTCTTAGGCAAGTGATG	62.327	GAGGCTTCTTAGGCAAGTGATG	60.3926
ame-miR-6045	ATTCACTGGACGGCAATGGGCTG	71.2742	GACGGCAATGGGCTG	57.9815
ame-miR-6046	TCGACGAGAATTCCGTGACCGGTG	73.1536	AGAATTCCGTGACCGGTG	59.4728
ame-miR-6047a	TCCACAGCCTACAGTCCACAATG	64.5197	CACAGCCTACAGTCCACAATG	59.2237
ame-miR-6047b	AGCACAGGCCAGTCAGTCCACTG	68.3264	CAGGCCAGTCAGTCCACTG	60.4614
ame-miR-6048	AGAGGCGAGGTGGACCGACTGGTG	73.6315	GAGGTGGACCGACTGGTG	60.0878
ame-miR-6049	AGGAACGGAGGAATAGACGGTG	63.7391	GAACGGAGGAATAGACGGTG	59.5502
ame-miR-6050	GCGGGTTGTGGAGGGTGGAAG	70.2222	GGTTGTGGAGGGTGGAAG	58.8548
ame-miR-6051	AAAATTGCGCACGCTCTGAATATG	66.2873	GCGCACGCTCTGAATATG	59.0779
ame-miR-6052	ATGCAAAAGCTAGAACTCATAGAG	56.3736	ATGCAAAAGCTAGAACTCATAGAGG	59.5307
ame-miR-6053	ATACGAAAGACCGCGCGGATGTG	71.0132	ACCGCGCGGATGTG	59.8369
ame-miR-6054	CACGGTTGAACGATGTGACGGTG	69.9204	GTTGAACGATGTGACGGTG	58.4651
ame-miR-6055	AAGACGAATAGCTGTGTGTCGCG	65.8548	CGAATAGCTGTGTGTCGCG	61.5913
ame-miR-6056	GAGGGACGAGGAGGGAGGTTG	66.6524	GGACGAGGAGGGAGGTTG	60.6099
ame-miR-6057	TTTGTGACTGTAACAACAAATGG	57.6721	TTGTGACTGTAACAACAAATGGG	59.8146
ame-miR-6058	ATGACAATGGTGATGACAACGG	62.9227	GACAATGGTGATGACAACGG	59.8125
ame-miR-6059	TAGAGGGAGAGACGGAACCAG	60.7613	GAGGGAGAGACGGAACCAG	59.7762
ame-miR-6060	ACGGGTACGACGTTGGCAACGTG	71.9565	ACGACGTTGGCAACGTG	60.3143
ame-miR-6061	GACGTTGCACGTTACCACGCCGG	74.2072	CACGTTACCACGCCGG	60.7109
ame-miR-6062	TACGATATTGGTATTTAGGACAG	53.0998	ACGATATTGGTATTTAGGACAGGC	59.6872
ame-miR-6063	ATCGATCGATCGAAGACGCGGTG	71.4948	CGATCGAAGACGCGGTG	62.6405
ame-miR-6064	TTTGAAATTTTGCAACGAGACGG	65.2745	GAAATTTTGCAACGAGACGG	60.6171
ame-miR-6065	CTGGAATGCGATCCCCCCGGTAG	73.0566	CGATCCCCCCGGTAG	58.1859
ame-miR-6066	AGGGAGAGGCCTCGTGACCACGG	73.6834	GCCTCGTGACCACGG	57.9565
ame-miR-6067	AAACGGATCAAGCTTTTTGTGAG	61.7922	ACGGATCAAGCTTTTTGTGAG	59.3687
ame-miR-7	TGGAAGACTAGTGATTTTGTTGTG	58.3626	GGAAGACTAGTGATTTTGTTGTGG	59.1103
ame-miR-71	TGAAAGACATGGGTAGTGAG	53.5444	GAAAGACATGGGTAGTGAGGC	58.6597
ame-miR-750	CCAGATCTAACTCTTCCAGCTCG	61.7256	AGATCTAACTCTTCCAGCTCGG	59.1471
ame-miR-79	TAAAGCTAGATTACCAAAGCAG	53.686	AAAGCTAGATTACCAAAGCAGGC	60.2755
ame-miR-8	TAATACTGTCAGGTAAAGATGTCG	55.3969	TAATACTGTCAGGTAAAGATGTCGG	58.708
ame-miR-87	GTGAGCAAAGTTTCAGGTGTG	58.4114	GTGAGCAAAGTTTCAGGTGTG	58.4114
ame-miR-927a	TTTTAGAATTCCTACGCTTTACCG	60.0421	TTTTAGAATTCCTACGCTTTACCG	60.0421
ame-miR-927b	TTTTAGAATTTGTACGCTCTGTG	56.4834	TTTTAGAATTTGTACGCTCTGTGG	59.7345
ame-miR-928	CTGGCTGTGGAAGCTGGCGAAG	70.5972	TGTGGAAGCTGGCGAAG	59.6144
ame-miR-929	ATTGACTCTAGTAGGGAGTCCG	56.6242	ATTGACTCTAGTAGGGAGTCCGG	60.0289
ame-miR-92a	ATTGCACTTGTCCCGGCCTATG	67.3385	CACTTGTCCCGGCCTATG	60.064
ame-miR-92b	AATTGCACCCGTCCCGGCCTGAG	75.5124	CGTCCCGGCCTGAG	58.062
ame-miR-92c	AGGTTGGGATGTGGGCATTATTTGG	69.3289	GGATGTGGGCATTATTTGG	58.6319
ame-miR-932	TCAATTCCGTAGTGCATTGCAGG	66.3377	TCCGTAGTGCATTGCAGG	59.3553
ame-miR-965-3p	TAAGCGTATAGCTTTTTCCCTTG	59.0481	TAAGCGTATAGCTTTTTCCCTTG	59.0481
ame-miR-965-5p	GGGGAAAGGTTATAGCGATTATGG	62.9017	GGGAAAGGTTATAGCGATTATGG	60.0705
ame-miR-971	TTGGTGTTCTACCTTACAGTGAGG	59.6191	TTGGTGTTCTACCTTACAGTGAGG	59.6191
ame-miR-980	AAGCTGCCTTTTGAAGGGCAACAG	68.5789	GCCTTTTGAAGGGCAACAG	60.7603
ame-miR-981	TTCGTTGTCAACGAAACCTGCAG	66.6042	GTTGTCAACGAAACCTGCAG	59.3392
ame-miR-985	AAAATGTTCCAATATCGGGCAG	62.1798	AATGTTCCAATATCGGGCAG	59.7844
ame-miR-989	CGTGATGTGACGTAGTGGTTCTG	62.847	TGATGTGACGTAGTGGTTCTGG	61.0049
ame-miR-993	GAAGCTCGTCTCTACAGGTATCTG	58.7641	GAAGCTCGTCTCTACAGGTATCTG	58.7641
ame-miR-996	TGACTAGATACATACTCGTCTG	49.6943	TGACTAGATACATACTCGTCTGGC	57.6265
ame-miR-9a	TCTTTGGTTATCTAGCTGTATGAG	54.8528	CTTTGGTTATCTAGCTGTATGAGGC	59.7471
ame-miR-9b	GCTTTGGTAATCTAGCTTTATGAG	55.9353	GCTTTGGTAATCTAGCTTTATGAGG	58.9964
ame-miR-9c	TAAAGCTAGTTCAGCAAGGCAG	58.9881	TAAAGCTAGTTCAGCAAGGCAG	58.9881
ame-miR-iab-4	ACGTATACTGAATGTATCCTGAG	52.8639	ACGTATACTGAATGTATCCTGAGGC	59.8431
amg-miR2086	GACATGAATGCAGAACTGGAAG	59.7403	GACATGAATGCAGAACTGGAAG	59.7403
amg-miR319	TTGGACTGAAGGGAGCTCCCTG	67.1369	GACTGAAGGGAGCTCCCTG	59.9289
amg-miR396	TTCCACAGCTTTCTTGAACTGG	61.6776	TCCACAGCTTTCTTGAACTGG	60.4163
api-bantam	TGAGATCATTGTGAAAGCTAATTG	58.4572	GAGATCATTGTGAAAGCTAATTGG	59.1879
api-let-7	TGAGGTAGTTGGTTGTATAGTG	52.1265	TGAGGTAGTTGGTTGTATAGTGGC	59.4963
api-miR-1	TGGAATGTAAAGAAGTATGGAGG	57.3432	TGGAATGTAAAGAAGTATGGAGGG	60.5659
api-miR-10	ACCCTGTAGATCCGAATTTGTG	60.2415	ACCCTGTAGATCCGAATTTGTG	60.2415
api-miR-100	GACCCGTAGATCCGAACTTGTGG	66.0534	GACCCGTAGATCCGAACTTGTGG	66.0534
api-miR-1000	ATATTGTCCTGTCACAGCAGTAG	56.1079	ATATTGTCCTGTCACAGCAGTAGG	59.6079
api-miR-124	TAAGGCACGCGGTGAATGCCAG	71.3008	ACGCGGTGAATGCCAG	60.3797
api-miR-137	TATTGCTTGAGAATACACGTAGG	56.3072	TATTGCTTGAGAATACACGTAGGG	59.5971
api-miR-13a	TATCACAGCCACTTTGATGAGCG	64.6031	ACAGCCACTTTGATGAGCG	59.9999
api-miR-14	TCAGTCTTTTTCTCTCTCCTATG	54.7293	CAGTCTTTTTCTCTCTCCTATGGC	59.9207
api-miR-184a	TGGACGGAGAACTGATAAGGGCG	68.5385	CGGAGAACTGATAAGGGCG	60.7396
api-miR-184b	TGGACGGAGAACTGATAAAGGAG	61.8146	GGACGGAGAACTGATAAAGGAG	59.2363
api-miR-190	AGATATGTTTGATATTCTTGGTTGG	57.6658	GATATGTTTGATATTCTTGGTTGGG	59.8733
api-miR-1923	AATCGCGTACCGTTGCACAGTCGTGGCG	79.5626	TTGCACAGTCGTGGCG	60.1156
api-miR-210	TTGTGCGTGTGACATCGGCTAG	66.6383	GCGTGTGACATCGGCTAG	58.9243
api-miR-219	TGATTGTCCAAACGCAATTCTTGG	67.0896	GTCCAAACGCAATTCTTGG	59.112
api-miR-252a	CTAAGTACTAGTGCCGCGGGAGG	65.3125	AGTGCCGCGGGAGG	60.4866
api-miR-252b	CTAAGTAGTAGCGCCAACGGTGAG	63.4675	TAGTAGCGCCAACGGTGAG	60.0192
api-miR-263a	AATGGCACTGAAAGAATTCACGGGG	69.8028	CACTGAAAGAATTCACGGGG	60.4861
api-miR-263b	CTTGGCACTGGAAGAATTCACAGAG	65.4731	GGCACTGGAAGAATTCACAGAG	61.1802
api-miR-275	TCAGGTACCTGAAGTAGCGCGG	65.824	GGTACCTGAAGTAGCGCGG	60.8015
api-miR-276	TAGGAACTTCATACCGTGCTCTG	60.6663	GGAACTTCATACCGTGCTCTG	59.7488
api-miR-2765	TGGTAACTCCAAACCATTGCCGGG	71.3444	CCAAACCATTGCCGGG	61.9165
api-miR-277	TAAATGCACTATCTGGTACGACAG	58.4184	AATGCACTATCTGGTACGACAGG	60.4383
api-miR-278	TCGGTGGGACTTTCGTTCGTTTG	69.2831	TGGGACTTTCGTTCGTTTG	59.676
api-miR-2796	GTAGGCCGGCGGAAACTACTAGG	66.0863	CCGGCGGAAACTACTAGG	58.3245
api-miR-279a	TGACTAGATCCACACTCATCCG	60.1337	TGACTAGATCCACACTCATCCG	60.1337
api-miR-279b	TGACTAGATCTACACTCATCAG	49.4409	TGACTAGATCTACACTCATCAGGC	57.6596
api-miR-281	TGTCATGGAGTTGCTCTCTTTG	60.4315	TGTCATGGAGTTGCTCTCTTTG	60.4315
api-miR-29	TAGCACCATTTGAAACCAGTG	58.6873	TAGCACCATTTGAAACCAGTG	58.6873
api-miR-2a	TATCACAGCCAGCTTTGATGAGCGG	70.2826	CCAGCTTTGATGAGCGG	58.9883
api-miR-2b	TATCACAGCCAGCTTTGTATGAGCAG	65.7221	CAGCCAGCTTTGTATGAGCAG	61.1034
api-miR-2c	CCGTCAAAGCGGGCTGTCGTAG	70.0938	CAAAGCGGGCTGTCGTAG	60.552
api-miR-3015a	TTACTGGACATTGTAAGAACGGG	60.275	TTACTGGACATTGTAAGAACGGG	60.275
api-miR-3015b	CCGGACATTGTGAGAACGGCTCG	71.9503	ACATTGTGAGAACGGCTCG	59.8464
api-miR-3015c	AACCAGATGTTGTAAGAACGAG	56.0648	AACCAGATGTTGTAAGAACGAGG	59.5731
api-miR-3016	ATTGGTAACACATACGTCTTTAGG	56.515	ATTGGTAACACATACGTCTTTAGGG	59.6441
api-miR-3017a	CGGTCTGTCGCAGAACACGGCAG	73.3471	GTCGCAGAACACGGCAG	60.1319
api-miR-3017b	CGGTCTGTCACGGAACACGGGAG	72.1865	GTCACGGAACACGGGAG	58.4778
api-miR-3018	AAAGAATAGAAAATCGAAGGTGG	57.933	AAGAATAGAAAATCGAAGGTGGG	59.8611
api-miR-3019	TACTGACTTTCTAATTGATTTAG	48.1884	ACTGACTTTCTAATTGATTTAGGC	55.2814
api-miR-3020	GTAAGAATAATGATCCATTAGAG	49.6246	GTAAGAATAATGATCCATTAGAGGC	56.7085
api-miR-3021	TTGTCTTGTGTAGTCCATGATAGCATCG	66.2793	TTGTGTAGTCCATGATAGCATCG	60.0319
api-miR-3022	TCTCGTTATATCTGACGTCGGGGAAG	67.3241	GTTATATCTGACGTCGGGGAAG	59.8564
api-miR-3023	AAGCTTGATTTCAGAAATGTCGAG	61.0824	AGCTTGATTTCAGAAATGTCGAG	59.9057
api-miR-3024	TCTTTGGGATTTAATAGAGCCGGTG	65.3158	TGGGATTTAATAGAGCCGGTG	61.159
api-miR-3025	AGTAGTAAGAGATCAGTTGGATAG	50.8558	AGTAGTAAGAGATCAGTTGGATAGGC	57.7999
api-miR-3026	TCGGCGTAACATGATGTGTGCGG	72.0605	CGTAACATGATGTGTGCGG	59.5528
api-miR-3027	CCAGTCTTGCATTTATTCCACTG	60.8815	CCAGTCTTGCATTTATTCCACTG	60.8815
api-miR-3028	TACGGTTTAGACTATTCATTTTG	53.3036	ACGGTTTAGACTATTCATTTTGGC	59.8194
api-miR-3029	AAAGACGTAAATGTTACCTGCGG	61.5429	AAGACGTAAATGTTACCTGCGG	60.4138
api-miR-3030	AGGTAACAGGTTTGTTTTGTGAG	57.4201	GGTAACAGGTTTGTTTTGTGAGG	59.8271
api-miR-3031	TTGCTTTTTAACAAGTTTCACTAG	55.1247	TGCTTTTTAACAAGTTTCACTAGGC	60.2144
api-miR-3032	TGTTAGTATAACTCTTAGTAACAG	45.4734	TGTTAGTATAACTCTTAGTAACAGGC	52.8945
api-miR-3033	TCCACGGACATCCATTTTTGTGAG	67.2117	ACGGACATCCATTTTTGTGAG	59.8445
api-miR-3034	TGCAACTGTACAATGACAATAGTAGGAG	61.8592	GCAACTGTACAATGACAATAGTAGGAG	59.6038
api-miR-3035	TTACTGGTCATCGTCTTAACTTG	56.2178	TTACTGGTCATCGTCTTAACTTGG	59.5975
api-miR-3036	ATTGGTTTCTAGATCTCAGCAG	55.396	ATTGGTTTCTAGATCTCAGCAGG	58.9268
api-miR-3037	TTACAAAACATTCAGAATTTTGG	56.0916	TTACAAAACATTCAGAATTTTGGG	59.3308
api-miR-3038	TGGGGTTTCAATAGGCATTTACCG	66.693	GGTTTCAATAGGCATTTACCG	58.508
api-miR-3039	AAAAACGTCAAAACACGGTGGG	65.128	ACGTCAAAACACGGTGGG	60.4163
api-miR-3040	CAGCCGGTGGTGACTGTTTCCACAG	72.722	GGTGGTGACTGTTTCCACAG	58.9919
api-miR-3041	TTAAAGCTTTGATGACGGGATAG	59.6521	TTAAAGCTTTGATGACGGGATAG	59.6521
api-miR-3042	GAGGGCAGATTATTTCTGATACG	59.1571	GAGGGCAGATTATTTCTGATACG	59.1571
api-miR-3043	CACATTAAGGACTCATATTGGAGG	58.9511	CACATTAAGGACTCATATTGGAGG	58.9511
api-miR-3044	TGAATTCTTATGTGAGCTTTGCG	61.5863	GAATTCTTATGTGAGCTTTGCG	59.0356
api-miR-3045a	CAGAATAAGGGCACACTAGATTAACGG	64.1063	AATAAGGGCACACTAGATTAACGG	59.833
api-miR-3045b	GCCTGGTGTGCTCTTATTCTGAAG	63.5608	CCTGGTGTGCTCTTATTCTGAAG	60.3012
api-miR-3046	TTATAGATAATACAAGCATATG	44.9102	TTATAGATAATACAAGCATATGGC	52.6842
api-miR-3047	CAAAACATTCAAAACTCCCTACG	59.9197	CAAAACATTCAAAACTCCCTACG	59.9197
api-miR-3048	TGTGAACTGGTCATGCTCTTAAG	59.4336	TGTGAACTGGTCATGCTCTTAAG	59.4336
api-miR-3049	TCGGGAAGGCAGCTGCGGCGGACTG	81.8266	GCTGCGGCGGACTG	59.6818
api-miR-3050	TGAGATCTTGATAAACTCGCCTG	60.7455	TGAGATCTTGATAAACTCGCCTG	60.7455
api-miR-3051	AAGGAACGTTAAAAACCATTGTG	59.3577	AAGGAACGTTAAAAACCATTGTG	59.3577
api-miR-3052	TGCATTCTTTGAGCTTAGCATGATGGCTG	72.0672	TGAGCTTAGCATGATGGCTG	60.1192
api-miR-3053	CCACGGTTGAATAAGGTACCATAG	60.8285	CCACGGTTGAATAAGGTACCATAG	60.8285
api-miR-3054	TTAGTGGATTCGCCTGTTGACACCGGCG	77.287	CCTGTTGACACCGGCG	60.8807
api-miR-3055	GCAGTTCGCGATAAGCGGCCGG	75.1164	CGATAAGCGGCCGG	58.202
api-miR-3056	TAAGACATTATCTGAAGATTTCG	53.2657	TAAGACATTATCTGAAGATTTCGGC	60.0093
api-miR-306	TCAGGTACCAAGTGATTTCTGAG	58.382	CAGGTACCAAGTGATTTCTGAGG	60.0402
api-miR-307	CCACAACCTCCTTGAGTGAGCGAG	68.5681	AACCTCCTTGAGTGAGCGAG	59.598
api-miR-315	TTTTGATTGTTGCTCAGAAAGCCG	66.5161	TTTTGATTGTTGCTCAGAAAGCCG	66.5161
api-miR-316	TGTCTTTTTCCGCTTTGCTGCCGG	73.4632	CGCTTTGCTGCCGG	59.6927
api-miR-317	TGAACACAGCTGGTGGTATCTG	61.1443	TGAACACAGCTGGTGGTATCTG	61.1443
api-miR-34	TGGCAGTGTGATTAGCTGGTTG	63.4184	GGCAGTGTGATTAGCTGGTTG	60.7044
api-miR-7	TGGAAGACTAGTGATTTTGTTGTTG	59.626	TGGAAGACTAGTGATTTTGTTGTTG	59.626
api-miR-71	TGAAAGACATGGGTAGTGAGATGG	62.4725	GAAAGACATGGGTAGTGAGATGG	59.8779
api-miR-8	TAATACTGTCAGGTAATGATGTCG	56.0314	TAATACTGTCAGGTAATGATGTCGG	59.3616
api-miR-87a	GTGAGCAAAGTTTCAGGTGTGCG	66.3312	GCAAAGTTTCAGGTGTGCG	60.4428
api-miR-87b	GTGAGCAAAGTTTCAGGCGTGTG	66.3312	GCAAAGTTTCAGGCGTGTG	60.4428
api-miR-927	TTTAGAATTCCTACGCTTTACCG	58.9278	TTTAGAATTCCTACGCTTTACCG	58.9278
api-miR-929	AAATTGACTCTAGTAGGGAGG	51.9962	AAATTGACTCTAGTAGGGAGGGC	59.208
api-miR-92a	TATTGCACATGTCCCGGCCAATG	70.6951	CATGTCCCGGCCAATG	60.4441
api-miR-92b	TATTGCACTTGACCCAGCCTGCG	70.3786	CTTGACCCAGCCTGCG	60.0612
api-miR-965	TAAGCGTATAGCTTTTCCCCTTG	60.8993	AGCGTATAGCTTTTCCCCTTG	59.7652
api-miR-971	TTGGTGTTCAACCTTACAGTGAGG	62.501	GGTGTTCAACCTTACAGTGAGG	58.6253
api-miR-981	TTCGTTGTCGATGAAACCTTGAG	63.5754	CGTTGTCGATGAAACCTTGAG	60.6739
api-miR-993	GAAGCTCGTCTCTACAGGTATCTG	58.7641	GAAGCTCGTCTCTACAGGTATCTG	58.7641
api-miR-996	TGACTAGAGTTACACTCGTCAG	52.3294	TGACTAGAGTTACACTCGTCAGGC	60.0061
api-miR-998	TAGCACCATGGAATTCAGCTGG	64.4748	CACCATGGAATTCAGCTGG	60.0558
api-miR-9a	TCTTTGGTTATCTAGCTGTATGAG	54.8528	CTTTGGTTATCTAGCTGTATGAGGC	59.7471
api-miR-9b	TCTTTGGTACTTTAGCTGTAGG	53.4066	TCTTTGGTACTTTAGCTGTAGGGC	60.194
api-miR-iab-4	ACGTATACTAAATGTATCCTGAG	50.0306	ACGTATACTAAATGTATCCTGAGGC	57.1043
aqc-miR156a	TGACAGAAGATAGAGAGCACG	55.8113	TGACAGAAGATAGAGAGCACGG	59.6388
aqc-miR156b	TGACAGAAGATAGAGAGCACG	55.8113	TGACAGAAGATAGAGAGCACGG	59.6388
aqc-miR159	TTTGGACTGAAGGGAGCTCTAG	60.0122	TTTGGACTGAAGGGAGCTCTAG	60.0122
aqc-miR160a	TGCCTGGCTCCCTGGATGCCAG	74.7467	GCTCCCTGGATGCCAG	58.694
aqc-miR160b	TGCCTGGCTCCCTGTATGCCAG	70.7414	TGGCTCCCTGTATGCCAG	60.7951
aqc-miR166a	TCGGACCAGGCTTCATTCCTCG	69.8287	GACCAGGCTTCATTCCTCG	60.7527
aqc-miR166b	TCGGACCAGGCTTCATTCCCCG	73.2514	CAGGCTTCATTCCCCG	58.5791
aqc-miR166c	TCGGACCAGGCTTCATTCCTG	66.8518	GGACCAGGCTTCATTCCTG	60.6064
aqc-miR166d	TCGGACCAGGCTTCATTCCTCG	69.8287	GACCAGGCTTCATTCCTCG	60.7527
aqc-miR166e	TCGGACCAGGCTTCATTCCCCG	73.2514	CAGGCTTCATTCCCCG	58.5791
aqc-miR167	TCAAGCTGCCAGCATGATCTAG	62.84	CAAGCTGCCAGCATGATCTAG	61.0756
aqc-miR168	TGGCTTAGTGCAGCTCGGGGAG	69.9609	TTAGTGCAGCTCGGGGAG	60.0881
aqc-miR169a	TAGCCAAGGATGACTTGCCTAG	60.7504	GCCAAGGATGACTTGCCTAG	59.8363
aqc-miR169b	TAGCCAAGGATGACTTGCCTGG	65.7226	CCAAGGATGACTTGCCTGG	61.6136
aqc-miR169c	CAGCCAAGGATGACTTGCCGGG	71.9912	AAGGATGACTTGCCGGG	59.5689
aqc-miR171a	TGATTGAGCCGTGCCAATATCG	67.2592	GAGCCGTGCCAATATCG	58.6857
aqc-miR171b	TGATTGAGCCGTGCCAATATCG	67.2592	GAGCCGTGCCAATATCG	58.6857
aqc-miR171c	TAATTGAACCGCACTAATATCG	56.993	AATTGAACCGCACTAATATCGG	60.2198
aqc-miR171d	TGATTGAGCCGTGCCAATATCG	67.2592	GAGCCGTGCCAATATCG	58.6857
aqc-miR171e	TGAATGAACCGAGCCAACATCG	67.4697	GAACCGAGCCAACATCG	58.6554
aqc-miR171f	TAATTGAGCCGTGCCAATATCG	64.1008	GAGCCGTGCCAATATCG	58.6857
aqc-miR172a	AGAATCTTGATGATGCTGCATG	60.2431	AGAATCTTGATGATGCTGCATG	60.2431
aqc-miR172b	GGAATCTTGATGATGCTGCATG	62.8157	GAATCTTGATGATGCTGCATG	59.245
aqc-miR319	TTGGACTGAAGGGAGCTCCCTG	67.1369	GACTGAAGGGAGCTCCCTG	59.9289
aqc-miR395a	CTGAAGGGTTTGGAGGAACTCG	64.3829	AAGGGTTTGGAGGAACTCG	59.1226
aqc-miR395b	CTGAAGGGTTTGGAGGAACTCG	64.3829	AAGGGTTTGGAGGAACTCG	59.1226
aqc-miR396a	TTCCACAGCTTTCTTGAACTGG	61.6776	TCCACAGCTTTCTTGAACTGG	60.4163
aqc-miR396b	TTCCACAGCTTTCTTGAACTTG	59.5345	TTCCACAGCTTTCTTGAACTTG	59.5345
aqc-miR398a	TGTGTTCTCAGGTCACCCCTTG	64.6477	TGTTCTCAGGTCACCCCTTG	61.1008
aqc-miR398b	TGTGTTCTCAGGTCGCCCCTGG	70.9556	TCAGGTCGCCCCTGG	60.2926
aqc-miR399	TGCCAAAGGAGAGTTGCCCTAG	64.9275	CCAAAGGAGAGTTGCCCTAG	58.9308
aqc-miR408	TGCTCTGCCTCATCCTTGTCTG	65.1326	CTCTGCCTCATCCTTGTCTG	58.5381
aqc-miR477a	CTCTCCCTCAAGGGCTTCTAG	59.602	CTCTCCCTCAAGGGCTTCTAG	59.602
aqc-miR477b	CTCTCCCTCAAGGGCTTCTAG	59.602	CTCTCCCTCAAGGGCTTCTAG	59.602
aqc-miR477c	CTCTCCCTCAAGTTCTTCTAG	52.6498	CTCTCCCTCAAGTTCTTCTAGGC	60.0289
aqc-miR477d	CTCTTCTTCAAAGGCTTCTAG	53.0724	CTCTTCTTCAAAGGCTTCTAGGC	60.153
aqc-miR477e	CTCTCCCTCAAGGGCTTCTAG	59.602	CTCTCCCTCAAGGGCTTCTAG	59.602
aqc-miR477f	CTCTCCTTCAAAGGCTTCTAG	55.274	CTCTCCTTCAAAGGCTTCTAGG	58.802
aqc-miR477g	CTCTCCCTCAAGTTCTTCTAG	52.6498	CTCTCCCTCAAGTTCTTCTAGGC	60.0289
aqc-miR482a	TCTTGCCGACTCCTCCCATACCG	70.4348	CCGACTCCTCCCATACCG	61.4469
aqc-miR482b	TCTTGCCGACTCCTCCCATACCG	70.4348	CCGACTCCTCCCATACCG	61.4469
aqc-miR482c	TCTTGCCGACTCCTCCCATACCG	70.4348	CCGACTCCTCCCATACCG	61.4469
aqc-miR529	AGAAGAGAGAGAGCACAACCCG	62.3342	AAGAGAGAGAGCACAACCCG	59.598
aqc-miR530	TGCATTTGCACCTGCATCTCG	67.7473	CATTTGCACCTGCATCTCG	61.3995
aqc-miR535	TGACAACGAGAGAGAGCACGCGG	71.2718	CGAGAGAGAGCACGCGG	62.0946
aqu-miR-2014-3p	TGCCAAACAAGTCCGATCTACAG	63.5877	GCCAAACAAGTCCGATCTACAG	61.0333
aqu-miR-2014-5p	TAGGTCGGGCCTGGGGGGCAGGG	79.2704	CCTGGGGGGCAGGG	62.1752
aqu-miR-2015-3p	ACCTCTCCATCATGCATGACAG	62.4305	CCTCTCCATCATGCATGACAG	61.6473
aqu-miR-2015-5p	TCATGTATTGTGGAGGGGAGAG	61.2564	CATGTATTGTGGAGGGGAGAG	59.415
aqu-miR-2016-3p	TGCTGTCCAGTCTTAATCTACAG	56.3863	TGCTGTCCAGTCTTAATCTACAGG	59.8403
aqu-miR-2016-5p	TAGATTGGGCTTGGTCGGCAGAG	68.6301	GGCTTGGTCGGCAGAG	58.9283
aqu-miR-2017-3p	TACCTGTGCACCTGTGTGCCCAG	69.7271	TGCACCTGTGTGCCCAG	61.6038
aqu-miR-2017-5p	AGTACACGGGGTATGGGTAGTG	60.054	AGTACACGGGGTATGGGTAGTG	60.054
aqu-miR-2018-3p	CGGGACCTTGGACCTCGACACAG	71.269	GACCTTGGACCTCGACACAG	60.7127
aqu-miR-2018-5p	TGTCGGAGCCGGAGGTTCCGGAG	76.0604	CCGGAGGTTCCGGAG	58.4971
aqu-miR-2019-3p	CACGGTAGCTTGCTCACTTAGAG	60.6073	CACGGTAGCTTGCTCACTTAGAG	60.6073
aqu-miR-2019-5p	AAAGTGATCGGGTTGCCGTCTGG	70.3434	CGGGTTGCCGTCTGG	60.825
aqu-miR-2020-3p	CGGAAGGGCATACTAACCAGCG	66.9004	GAAGGGCATACTAACCAGCG	59.73
aqu-miR-2020-5p	TGGGTAGTGTGTCTTTTCGGAG	61.4378	GGGTAGTGTGTCTTTTCGGAG	58.7071
aqu-miR-2021-3p	TGGTGGTCGGTGTTTCGTGGAG	69.6594	GGTCGGTGTTTCGTGGAG	60.088
aqu-miR-2021-5p	CATGGAATATCGGCACCCATCG	68.4486	GAATATCGGCACCCATCG	59.8414
asu-let-7-3p	CTGTCCAGCCTGCTAGCTTGCCG	71.3279	AGCCTGCTAGCTTGCCG	60.4064
asu-let-7-5p	TGAGGTAGTAGGTTGTATAGTTG	50.8212	TGAGGTAGTAGGTTGTATAGTTGGC	57.9712
asu-lin-4-3p	ACAGTAAGAGCACCTCAGGGGCCG	70.5673	CACCTCAGGGGCCG	57.8668
asu-lin-4-5p	TCCCTGAGACCTCTGCTGTGAG	64.3152	CCTGAGACCTCTGCTGTGAG	58.6968
asu-miR-100a-1-3p	CGCAATTCGCCTCTCGGGTGCAG	75.4608	GCCTCTCGGGTGCAGG	61.5994
asu-miR-100a-2-3p	CATGAGCTCGGCACTCGGGTAGAG	70.3152	CTCGGCACTCGGGTAGAG	59.5195
asu-miR-100a-5p	AACCCGTAGATCCGAACTTGTGTTG	66.345	CGTAGATCCGAACTTGTGTTGG	61.805
asu-miR-100b-3p	CACTGTTCGATTCTCGGGTAGAG	62.3667	ACTGTTCGATTCTCGGGTAGAG	59.773
asu-miR-100b-5p	AACCCGTAGATTCGAATTTGTGTTG	64.284	CCGTAGATTCGAATTTGTGTTG	59.5137
asu-miR-100c-3p	ACGTTTCGTTGCTCGGGTGCCG	74.1097	TTGCTCGGGTGCCG	59.9822
asu-miR-100c-5p	TACCCGTAGCTCCGAAATCGTGTG	68.1836	CGTAGCTCCGAAATCGTGTG	61.7525
asu-miR-100d-3p	CACGCTACGGTGTTCGGGTCCG	72.7427	CGGTGTTCGGGTCCG	60.6549
asu-miR-100d-5p	AACCCGTATGCTGTTGGGTGTGTG	69.0289	CGTATGCTGTTGGGTGTGTG	61.0539
asu-miR-100e-3p	CACGCAACGGTGTTCGGGTCCAG	74.6042	CGGTGTTCGGGTCCAG	59.5477
asu-miR-100e-5p	AACCTGAGGACCGTATGCTGTGTTG	67.4763	GAGGACCGTATGCTGTGTTG	59.1651
asu-miR-1175-3p	TGAGATTCTCATTCCTCCATTTG	60.437	TGAGATTCTCATTCCTCCATTTG	60.437
asu-miR-1175-5p	AAGTGGAGGATTGGGTCTGCACTG	67.8114	GAGGATTGGGTCTGCACTG	59.1958
asu-miR-124-3p	TAAGGCACGCGGTGAATGCCAG	71.3008	ACGCGGTGAATGCCAG	60.3797
asu-miR-124-5p	CGCCTTCACCGGTGACTTTGGTG	71.8093	TTCACCGGTGACTTTGGTG	60.5534
asu-miR-133-3p	ATTGGTCCCCTTCAACCAGCTAG	64.7259	GGTCCCCTTCAACCAGCTAG	61.0077
asu-miR-133-5p	CCTGGTTGTAGCCGAGCCAAATTGG	71.8217	GTAGCCGAGCCAAATTGG	59.2259
asu-miR-137-3p	TTATTGCTTGAGAATACAAATG	52.5818	TTATTGCTTGAGAATACAAATGGC	59.5617
asu-miR-137-5p	AGGTATTCTCCGGTAATGACAG	57.2637	GGTATTCTCCGGTAATGACAGG	59.7253
asu-miR-1-3p	TGGAATGTAAAGAAGTATGTAG	49.1812	TGGAATGTAAAGAAGTATGTAGGC	56.698
asu-miR-1-5p	CGTACTTCTTTACATCGCCATAG	58.0688	CGTACTTCTTTACATCGCCATAGG	61.1744
asu-miR-1822-3p	GAGCTGCCCTATGAAGGACTGTG	64.5443	CTGCCCTATGAAGGACTGTG	58.3145
asu-miR-1822-5p	CGTCTTTCATTCGGTTCAGCTATCGGG	71.6676	ATTCGGTTCAGCTATCGGG	60.0438
asu-miR-184-3p	TGGACGGAAGACTGATAAGAGCG	64.9439	GACGGAAGACTGATAAGAGCG	59.0905
asu-miR-184-5p	TGCTTATCAGCTGCCAGCCCTGTG	71.5185	AGCTGCCAGCCCTGTG	59.6114
asu-miR-228-3p	TGTATTCACCAGTTCCATAGAGG	58.1367	GTATTCACCAGTTCCATAGAGGG	58.9038
asu-miR-228-5p	AATGGCACTAGATGAATTCACGGG	65.3371	GCACTAGATGAATTCACGGGG	61.7611
asu-miR-236-3p	TAATACTGTCAGGTAATGACGAG	53.8783	ATACTGTCAGGTAATGACGAGGC	59.5613
asu-miR-236-5p	GTCCTACCTGCAAGTTATTAGAG	54.3082	TCCTACCTGCAAGTTATTAGAGGC	60.1636
asu-miR-239-3p	TACCTTGGCTAGGTGCAACGCG	68.4443	GGCTAGGTGCAACGCG	60.0964
asu-miR-239-5p	TTTGTACTTCGGCTAAGGTGCTGG	65.5937	ACTTCGGCTAAGGTGCTGG	60.4035
asu-miR-250-3p	AATCACAGCCAAACTGTTGGTTAG	61.6068	TCACAGCCAAACTGTTGGTTAG	60.2033
asu-miR-250-5p	ACTGGCAGTTGACTGTTGATCCGG	68.6973	GCAGTTGACTGTTGATCCGG	61.6692
asu-miR-252-3p	ACCTGCTCCCTGCTGCTTAACTG	66.1535	GCTCCCTGCTGCTTAACTG	58.763
asu-miR-252-5p	CTAAGTAGTAGTGCCGCAGGTAAG	58.803	CTAAGTAGTAGTGCCGCAGGTAAG	58.803
asu-miR-279a-3p	TGACTAGATCCATACTCAGCTG	54.7354	TGACTAGATCCATACTCAGCTGG	58.4993
asu-miR-279a-5p	CTGGGCATGGCTCTATGTCATGG	67.9537	GGCATGGCTCTATGTCATGG	61.4427
asu-miR-279b-3p	TGACTAGACTGATAACCAGCTCG	58.688	TGACTAGACTGATAACCAGCTCG	58.688
asu-miR-279b-5p	ACTGGTTTGCAGTCTAGTGCATG	61.6345	TGGTTTGCAGTCTAGTGCATG	59.9197
asu-miR-279c-3p	TGACTAGACTGGTAACCTGCTCG	60.845	TGACTAGACTGGTAACCTGCTCG	60.845
asu-miR-279c-5p	GCTGGCTTACCGTCTAGTGCATG	65.2834	TGGCTTACCGTCTAGTGCATG	61.2185
asu-miR-283-3p	AGACCTATCTGTCGATATTGCCG	61.6661	ACCTATCTGTCGATATTGCCG	59.0806
asu-miR-283-5p	GAATATCAGCAAGATTGATCTGGG	61.136	AATATCAGCAAGATTGATCTGGG	59.4763
asu-miR-2a-3p	TATCACAGCCAGCTTTGATGTGCG	68.4794	GCCAGCTTTGATGTGCG	60.0879
asu-miR-2a-5p	CGTCAAAGTGGTGGTGATTTGG	64.7154	GTCAAAGTGGTGGTGATTTGG	60.2616
asu-miR-2b-3p	TATCACAGTTCGATTTGGCCCGG	68.9908	TTCGATTTGGCCCGG	60.0705
asu-miR-2b-5p	TGCTTAATCGTTCAGTGATTCAG	59.4153	TGCTTAATCGTTCAGTGATTCAG	59.4153
asu-miR-34-3p	AACGGCTATCACCACTGCCGTCCG	73.673	CACCACTGCCGTCCG	59.1891
asu-miR-34-5p	TGGCAGTGTGGTTAGCTGGTTGTG	68.4886	TGGCAGTGTGGTTAGCTGGTTGTG	68.4886
asu-miR-36a-3p	TCACCGGGTATACATTCATCAAG	60.9618	CACCGGGTATACATTCATCAAG	59.2248
asu-miR-36a-5p	AGTGGATGTACCCTCGGTTCGATGG	70.0031	GTACCCTCGGTTCGATGG	58.878
asu-miR-36b-3p	TCACCGGGTGAACATTCATTATG	63.8949	ACCGGGTGAACATTCATTATG	59.5601
asu-miR-36b-5p	CGTGAGTGTTTGCGACGGTTAGCG	71.5712	GTTTGCGACGGTTAGCG	58.9544
asu-miR-36c-3p	TCACCGGGCTCGAATCCCTGTCG	75.1354	GGCTCGAATCCCTGTCG	60.3071
asu-miR-36c-5p	CGGGGATTCTACTTTTGGTGAAGG	65.8751	GGGATTCTACTTTTGGTGAAGG	59.0009
asu-miR-36d-3p	TCACCGGGCAAGAATCCCTGTCG	73.2022	GGGCAAGAATCCCTGTCG	61.5857
asu-miR-36d-5p	CAGGGATTCCGCTTTTGGTGACGG	73.0268	CCGCTTTTGGTGACGG	59.7359
asu-miR-36e-3p	TCACCGGGCTCGAATCCTTGTCG	73.2768	GGGCTCGAATCCTTGTCG	61.7298
asu-miR-36e-5p	CGGGGATTCTACTCTTGGTGAAGG	66.1463	GGGATTCTACTCTTGGTGAAGG	59.1009
asu-miR-36f-3p	TCACCGGGCTGCAATCCTTGTCAG	73.2279	GGGCTGCAATCCTTGTCAG	61.7704
asu-miR-36f-5p	ACATGGATTCAGCTATCTGTGGAG	61.7363	CATGGATTCAGCTATCTGTGGAG	61.0103
asu-miR-375-3p	TTTGTTCGTTTTGCTTGCGATCAG	67.351	CGTTTTGCTTGCGATCAG	59.0973
asu-miR-375-5p	TTCGCAAGCGAACTGATCAAAACG	69.285	CAAGCGAACTGATCAAAACG	59.4636
asu-miR-43a-3p	TATCACAGTCTACTTGCTGTCTCG	58.7479	TATCACAGTCTACTTGCTGTCTCG	58.7479
asu-miR-43a-5p	GATAGTAAGTACTGCGATATGG	51.1948	GATAGTAAGTACTGCGATATGGGC	58.3491
asu-miR-43b-3p	TATCACAGTTCTTTGTCACCTTG	56.9634	TCACAGTTCTTTGTCACCTTGG	60.1853
asu-miR-43b-5p	CGTGGCAAAGGTGCTGCGATGCGG	79.2458	TGCTGCGATGCGGG	61.367
asu-miR-43c-1-5p	CGTGGCAAGGATACTGCGATGCGG	74.8957	AAGGATACTGCGATGCGG	59.781
asu-miR-43c-2-5p	CGTGGCAAAGATACTGCGATGCGG	73.128	CAAAGATACTGCGATGCGG	60.3725
asu-miR-43c-3p	TATCACAGTTCTTTGTCACCCTG	59.1557	TATCACAGTTCTTTGTCACCCTG	59.1557
asu-miR-43d-3p	TATCACAGTCTTATCCGGTCAG	56.8521	TCACAGTCTTATCCGGTCAGG	60.1186
asu-miR-43d-5p	AACCCGATGTGGCTGCGATACTG	69.359	CGATGTGGCTGCGATACTG	61.42
asu-miR-43e-3p	TATCACAGTTCTTTGCTACCTCG	58.5989	TATCACAGTTCTTTGCTACCTCG	58.5989
asu-miR-43e-5p	CGGTAGCAGAGGTGCTGCGATACGG	73.1743	AGAGGTGCTGCGATACGG	59.9671
asu-miR-44a-3p	TGACTAGAGACACATTCAGCTG	55.7362	TGACTAGAGACACATTCAGCTGG	59.5526
asu-miR-44a-5p	CTGGATGTCTCTCGCAGTCATAG	61.3345	TGGATGTCTCTCGCAGTCATAG	60.4187
asu-miR-44b-3p	TGACTAGATATCACATTCAGTGGG	58.1494	GACTAGATATCACATTCAGTGGGG	58.9166
asu-miR-44b-5p	ACTGGATGTGTGTCATAGTCATGG	61.1045	CTGGATGTGTGTCATAGTCATGG	60.3057
asu-miR-46-3p	TGTCATGGAGTTGCTCTCTTCAG	61.8807	GTCATGGAGTTGCTCTCTTCAG	59.0903
asu-miR-46-5p	AAGAGAGCCATCTGTTGACAGTG	60.8614	AGAGAGCCATCTGTTGACAGTG	59.5234
asu-miR-49-3p	AAGCACCATGTGAAGCTGCTATG	63.7351	GCACCATGTGAAGCTGCTATG	61.7828
asu-miR-49-5p	CGTAGTTTCATATGGGTATGCTCCGG	67.2112	TCATATGGGTATGCTCCGG	59.315
asu-miR-50-3p	CCAGTATCTCAGACGTATCATCG	58.7561	CCAGTATCTCAGACGTATCATCG	58.7561
asu-miR-50-5p	TGATATGTCTGGTATTCTTGGGTTG	61.2886	GATATGTCTGGTATTCTTGGGTTG	58.8244
asu-miR-5342-3p	TAATATCACTGGCTTACGGGAAAG	60.6843	ATATCACTGGCTTACGGGAAAG	59.523
asu-miR-5342-5p	ACTCGTCAACCAGTAATATTATGG	56.4547	ACTCGTCAACCAGTAATATTATGGG	59.6101
asu-miR-5345a-3p	ACTGGCCATTCCATTGCCTGGTG	71.1912	CCATTCCATTGCCTGGTG	60.9028
asu-miR-5345a-5p	AAGGCACTGGGTTGGTCAGCTGG	70.7032	ACTGGGTTGGTCAGCTGG	59.6589
asu-miR-5345b	AAGGCACTGGATTGGTCAGTTG	63.5896	GGCACTGGATTGGTCAGTTG	61.5267
asu-miR-5346-3p	TCGTTGGGAAACTCAAGCCATG	66.5202	TTGGGAAACTCAAGCCATG	59.6328
asu-miR-5346-5p	AGCTGGAGTTGCCCTACGACTGG	67.9869	GGAGTTGCCCTACGACTGG	60.6622
asu-miR-5347-3p	CGACGGTGTTGACGGAGGTCGAGG	74.6947	TGTTGACGGAGGTCGAGG	60.8356
asu-miR-5347-5p	CGGCTTCCCTCAACGCCGCTGCG	80.1678	CAACGCCGCTGCG	59.1442
asu-miR-5348-3p	TCACCGGGCAACAACTTCTGTCG	70.5735	GGGCAACAACTTCTGTCGG	61.6524
asu-miR-5348-5p	CAGAAGTTGAGTCTAGTTGAGAG	52.8744	CAGAAGTTGAGTCTAGTTGAGAGGC	60.1215
asu-miR-5349-3p	TCTGGCACACCCGGTGGCATTCG	76.8662	ACCCGGTGGCATTCG	59.9794
asu-miR-5349-5p	CTGCTCTCGGATGAGCCAGCTTG	69.7988	TCGGATGAGCCAGCTTG	59.5659
asu-miR-5350a-3p	TTTGGCACGCCTGAAAAACTACG	67.244	GCACGCCTGAAAAACTACG	59.4782
asu-miR-5350a-5p	AGTTTCTCAGGACTGCTAAATTG	56.9225	AGTTTCTCAGGACTGCTAAATTGG	60.1782
asu-miR-5350b-3p	TTTGGCACACCTAAGGAGCACTG	65.7153	GGCACACCTAAGGAGCACTG	60.854
asu-miR-5350b-5p	CGTTTCTAAGGTCTGCCAAATTG	62.1123	TTTCTAAGGTCTGCCAAATTGG	60.4622
asu-miR-5350c-3p	CTTGGCACACCTGAGAAACGCCG	71.9699	CACACCTGAGAAACGCCG	61.4622
asu-miR-5350c-5p	CGTTTCTGAGGTCCGCCAAATTG	68.7759	CTGAGGTCCGCCAAATTG	60.1925
asu-miR-5350d-3p	TTTGGCACGCCCGTGGAATGCCG	79.4238	CCCGTGGAATGCCG	58.9116
asu-miR-5350d-5p	CCTTTCTCGGGTAAGCTAAATTG	60.4587	CCTTTCTCGGGTAAGCTAAATTG	60.4587
asu-miR-5351-3p	TTTGGCACATGTAATACCTGCCG	65.9485	GGCACATGTAATACCTGCCG	61.304
asu-miR-5351-5p	CAGGTTTTACTAATGACCAAATTG	56.9732	CAGGTTTTACTAATGACCAAATTGG	60.0468
asu-miR-5352-3p	TTGCACATGTTGAACGACCTGCTG	69.5284	ACATGTTGAACGACCTGCTG	59.7513
asu-miR-5352-5p	AAGGCGCTCAGAATGTGCATCGG	71.5194	GCTCAGAATGTGCATCGG	58.8405
asu-miR-5353-3p	TCATTGCGATTTTGTTCGGCTCAG	69.2364	GCGATTTTGTTCGGCTCAG	61.8458
asu-miR-5353-5p	AGGCGAACAGTGTGCAATTCGAGTG	70.4541	GAACAGTGTGCAATTCGAGTG	59.3543
asu-miR-5354-3p	TTTGGCACAATCACACCTGCTCG	69.5524	GCACAATCACACCTGCTCG	61.4943
asu-miR-5354-5p	GCGGGTATGGTTGTGTTCCAAAGCG	72.5905	TATGGTTGTGTTCCAAAGCG	59.5848
asu-miR-5355-3p	GTGTGCCCCTTGAGGTGTTTAGAG	65.2828	GCCCCTTGAGGTGTTTAGAG	58.7895
asu-miR-5355-5p	TGAACACCTCAAGAGATACAACGG	62.6061	GAACACCTCAAGAGATACAACGG	60.047
asu-miR-5356a-3p	TGTTACTTCCGAGGTGGGAGGAAG	66.6974	TCCGAGGTGGGAGGAAG	59.6787
asu-miR-5356a-5p	CCGCCCACGTCGTAATTAACTGAG	67.5974	GCCCACGTCGTAATTAACTGAG	60.8955
asu-miR-5356b-3p	TACTATTTCCGAGGTGGAAGGGAG	63.7647	TCCGAGGTGGAAGGGAG	59.6787
asu-miR-5356b-5p	TCGTTCACCTCGGAAATAGTGGAG	65.6645	GTTCACCTCGGAAATAGTGGAG	59.9977
asu-miR-5357-3p	AATGGACAACGATTTGGGTGAGG	66.2471	GACAACGATTTGGGTGAGG	58.9176
asu-miR-5357-5p	CACCCGAATCGTTGTTCATTTGG	67.4849	CCGAATCGTTGTTCATTTGG	61.2538
asu-miR-5358a-3p	TACCCGTAATTGCCATGACTGTTG	64.9962	CCGTAATTGCCATGACTGTTG	61.3144
asu-miR-5358a-5p	CGGTTATGGTATTGCGCTGGTATGG	68.7695	TGGTATTGCGCTGGTATGG	60.4948
asu-miR-5358b-3p	TACCCGTAATGCCAACATGCATG	66.7342	CGTAATGCCAACATGCATG	59.5283
asu-miR-5358b-5p	CCATGTTGGTGCGTCGTGGTATGG	72.1625	GGTGCGTCGTGGTATGG	59.4535
asu-miR-5359-3p	CCAATATCCACAATCCTTGAGCG	64.7881	AATATCCACAATCCTTGAGCG	59.0568
asu-miR-5359-5p	TCTGGGATTGTCTATATTGGTAG	55.0935	CTGGGATTGTCTATATTGGTAGGC	60.114
asu-miR-5360-3p	AAATTCGAATCGACATTCGACCG	66.2727	CGAATCGACATTCGACCG	61.2053
asu-miR-5360-5p	ACGAATCGTCGAATCGGATGTCTG	68.4993	TCGTCGAATCGGATGTCTG	60.7894
asu-miR-5361-3p	AAAGCTTCCATTTTGTCCCTGAG	62.8958	GCTTCCATTTTGTCCCTGAG	59.6705
asu-miR-5361-5p	TGGGATATCTTGGAAGGTTTCTG	61.5012	GGGATATCTTGGAAGGTTTCTG	58.9579
asu-miR-5362-3p	ATTGCAACCGGTGGAGATTCCAG	68.3881	AACCGGTGGAGATTCCAG	58.4244
asu-miR-5362-5p	AAATCTCGTCCGGTAGTATATGCG	62.5592	TCTCGTCCGGTAGTATATGCG	60.1239
asu-miR-5363-3p	ACGGTTTGGCACTTGCCCAGCAG	73.1796	GGCACTTGCCCAGCAG	60.0699
asu-miR-5363-5p	ATGGGCAAAGTTTCTGAACCGTGTG	69.073	GCAAAGTTTCTGAACCGTGTG	60.7152
asu-miR-5364-3p	AGAGGTATTGTTTATTGGCTAAG	53.9384	AGAGGTATTGTTTATTGGCTAAGGC	60.2632
asu-miR-5364-5p	AGCTAATGGACTTTACTTCCTCTGCG	64.231	TAATGGACTTTACTTCCTCTGCG	59.8005
asu-miR-5365a-3p	TGATTAAGAAGGAACAACTGATG	56.1198	TGATTAAGAAGGAACAACTGATGG	59.5395
asu-miR-5365a-5p	CAGCTGTTCCATCTTAATCATG	57.3952	CAGCTGTTCCATCTTAATCATGG	60.8538
asu-miR-5365b-3p	TGATTAAGAAGAAACAACTGATG	53.9644	TGATTAAGAAGAAACAACTGATGGC	60.833
asu-miR-5365b-5p	CAGCTGTTCCATCTTAATCATG	57.3952	CAGCTGTTCCATCTTAATCATGG	60.8538
asu-miR-5366-3p	TTAGCAGCATGGCGCATTTGCGG	74.3852	TGGCGCATTTGCGG	61.1397
asu-miR-5366-5p	TAAATGCACTGTGTTGCTAATTG	58.0011	AATGCACTGTGTTGCTAATTGG	60.0604
asu-miR-5367-3p	ATTGGCACCTCTTAGACCGGCTG	67.6815	GCACCTCTTAGACCGGCTG	60.9496
asu-miR-5367-5p	GCGGCCTCAGATCTTGCCAATTTG	71.5103	CTCAGATCTTGCCAATTTGG	58.2977
asu-miR-56	TACCCGTAAGTCTCCATCGAGG	62.5634	CGTAAGTCTCCATCGAGGG	58.244
asu-miR-57-3p	ACACGATCGGTTGCCGGGTGAAG	73.0992	CGGTTGCCGGGTGAAG	62.3217
asu-miR-57-5p	TACCCTGTAGTACCGAGCTGTGTTTG	64.6119	CCTGTAGTACCGAGCTGTGTTTG	61.1085
asu-miR-67-3p	TCACAACCTCCTTGAGTGAGTTGAG	64.1027	ACAACCTCCTTGAGTGAGTTGAG	59.831
asu-miR-67-5p	AGCTCGCTCGGCTGGTTGTTAGATGG	72.7019	TCGGCTGGTTGTTAGATGG	59.6575
asu-miR-71-3p	TATCACTATTCTGTTTTTCGCCG	60.4824	TCACTATTCTGTTTTTCGCCG	60.2501
asu-miR-71-5p	TGAAAGACATGGGTAGTGAGACGG	64.6264	AAAGACATGGGTAGTGAGACGG	60.4152
asu-miR-72-3p	AGCCGTGCTACATAAGGCCATGCG	71.6776	TGCTACATAAGGCCATGCG	60.7804
asu-miR-72-5p	AGGCAAGATGTTGGCATAGCTGAG	65.8993	CAAGATGTTGGCATAGCTGAG	58.5414
asu-miR-7-3p	CAGCAAATCCGTAGTCTCCACCG	67.1068	CAAATCCGTAGTCTCCACCG	60.5075
asu-miR-750-3p	CCAGATCTATTACTTCCAACTGAG	56.3446	CCAGATCTATTACTTCCAACTGAGG	59.5908
asu-miR-750-5p	AGTTGGAGGTTAGATCTCGGGCAG	65.9886	GGAGGTTAGATCTCGGGCAG	61.1147
asu-miR-7-5p	TGGAAGACTGGTGATTTTGTTGTTG	64.3811	GAAGACTGGTGATTTTGTTGTTG	58.6635
asu-miR-76-3p	TTCGTTGTTTATGAAACCTGCTTG	62.4529	CGTTGTTTATGAAACCTGCTTG	59.6849
asu-miR-76-5p	TCGGGTTTTCTATCAGCGAATAG	61.706	CGGGTTTTCTATCAGCGAATAG	60.1084
asu-miR-791-3p	TTTGGCACTCTCCAGGCCTGCAG	71.8627	CACTCTCCAGGCCTGCAG	60.7245
asu-miR-791-5p	CTGGTCTGCTCCGTGTCCAAAGTG	69.3686	CTGCTCCGTGTCCAAAGTG	60.4469
asu-miR-79-3p	ATAAAGCTAGGTTACCAAAGCTG	56.2372	ATAAAGCTAGGTTACCAAAGCTGG	59.3232
asu-miR-79-5p	TTTGGTTATCTGGCTGTATGAG	56.9622	TTTGGTTATCTGGCTGTATGAGG	60.3694
asu-miR-81a	TGAGATCATTGTGAAAGCTATTG	57.0921	TGAGATCATTGTGAAAGCTATTGG	60.4894
asu-miR-81b-3p	TGAGATCATGCCACATCTGTCTG	63.5352	GAGATCATGCCACATCTGTCTG	60.6884
asu-miR-81b-5p	ACGGGTGTGCATGCAGATCATGG	71.4764	GTGTGCATGCAGATCATGG	59.6274
asu-miR-81c-3p	TGAGATCATGTTACATCCGACTG	60.0077	TGAGATCATGTTACATCCGACTG	60.0077
asu-miR-81c-5p	GCGGATGTGCATGAGATCATGG	68.1086	GGATGTGCATGAGATCATGG	59.8823
asu-miR-83-3p	TAGCACCATTTAAATTCAGCATG	59.1856	TAGCACCATTTAAATTCAGCATG	59.1856
asu-miR-83-5p	CCTGAATTTGTTTGTGTGCTGGAG	65.0383	TGAATTTGTTTGTGTGCTGGAG	61.0882
asu-miR-84-3p	GCAGATTTTAGGCTATCTCGACG	61.5174	GCAGATTTTAGGCTATCTCGACG	61.5174
asu-miR-84-5p	TGAGGTAGTTTATAAAGCTGCGAG	59.19	TGAGGTAGTTTATAAAGCTGCGAG	59.19
asu-miR-86-3p	CTGGGCTGAGGTTCACTTACGG	65.2929	GGCTGAGGTTCACTTACGG	58.3007
asu-miR-86-5p	TAAGTGAATGCTTTGCCACAGTCTG	64.7103	GAATGCTTTGCCACAGTCTG	59.4452
asu-miR-87a-3p	GTGAGCAAAGTCTCAGGTGTTGG	63.3832	GAGCAAAGTCTCAGGTGTTGG	59.899
asu-miR-87a-5p	CCGCCTGACACTAGGTCTCAACCTG	69.2193	CCTGACACTAGGTCTCAACCTG	58.8665
asu-miR-87b-3p	GTGAGCAAAGTTTCAGGTGTTCG	63.2751	GAGCAAAGTTTCAGGTGTTCG	59.9058
asu-miR-87b-5p	CGCCTGGAACTTAGACTCAACCTG	65.4646	GCCTGGAACTTAGACTCAACCTG	61.5142
asu-miR-92-3p	TATTGCACTCGTCCCGGCCTGAG	71.3935	TCGTCCCGGCCTGAG	60.4677
asu-miR-92-5p	AGGCCGAGTCGTCTGCATTATTG	66.6562	CCGAGTCGTCTGCATTATTG	59.297
asu-miR-9-3p	ATAAAGCTGGACGACCGAAGTAAG	62.0564	AGCTGGACGACCGAAGTAAG	59.4963
asu-miR-9-5p	TCTTTGGTTATCTAGCTGTATGAG	54.8528	CTTTGGTTATCTAGCTGTATGAGGC	59.7471
asu-miR-993-3p	TAAGCTCGTCTCTACAGGCAGGG	64.1845	CTCGTCTCTACAGGCAGGG	58.5515
asu-miR-993-5p	ACCCTGTAGAAGCGTGTTTATCG	61.7064	CCCTGTAGAAGCGTGTTTATCG	61.0108
ata-miR169	TAGCCAAGGATGAATTGCCAGG	65.4489	CCAAGGATGAATTGCCAGG	61.3938
ata-miR172	TGAGAATCTTGATGATGCTGCATG	64.6129	AGAATCTTGATGATGCTGCATG	60.2431
ath-miR156a	TGACAGAAGAGAGTGAGCACG	59.347	TGACAGAAGAGAGTGAGCACG	59.347
ath-miR156b	TGACAGAAGAGAGTGAGCACG	59.347	TGACAGAAGAGAGTGAGCACG	59.347
ath-miR156c	TGACAGAAGAGAGTGAGCACG	59.347	TGACAGAAGAGAGTGAGCACG	59.347
ath-miR156d	TGACAGAAGAGAGTGAGCACG	59.347	TGACAGAAGAGAGTGAGCACG	59.347
ath-miR156e	TGACAGAAGAGAGTGAGCACG	59.347	TGACAGAAGAGAGTGAGCACG	59.347
ath-miR156f	TGACAGAAGAGAGTGAGCACG	59.347	TGACAGAAGAGAGTGAGCACG	59.347
ath-miR156g	CGACAGAAGAGAGTGAGCACG	61.3308	CGACAGAAGAGAGTGAGCACG	61.3308
ath-miR156h	TGACAGAAGAAAGAGAGCACG	58.3838	TGACAGAAGAAAGAGAGCACG	58.3838
ath-miR156i	TGACAGAAGAGAGAGAGCAGG	57.4638	TGACAGAAGAGAGAGAGCAGGG	61.227
ath-miR156j	TGACAGAAGAGAGAGAGCACG	58.4775	TGACAGAAGAGAGAGAGCACG	58.4775
ath-miR157a	TTGACAGAAGATAGAGAGCACG	57.3894	TGACAGAAGATAGAGAGCACGG	59.6388
ath-miR157b	TTGACAGAAGATAGAGAGCACG	57.3894	TGACAGAAGATAGAGAGCACGG	59.6388
ath-miR157c	TTGACAGAAGATAGAGAGCACG	57.3894	TGACAGAAGATAGAGAGCACGG	59.6388
ath-miR157d	TGACAGAAGATAGAGAGCACG	55.8113	TGACAGAAGATAGAGAGCACGG	59.6388
ath-miR158a	TCCCAAATGTAGACAAAGCAG	57.8926	CCCAAATGTAGACAAAGCAGG	59.6179
ath-miR158b	CCCCAAATGTAGACAAAGCAG	59.6179	CCCCAAATGTAGACAAAGCAG	59.6179
ath-miR159a	TTTGGATTGAAGGGAGCTCTAG	59.8505	TTTGGATTGAAGGGAGCTCTAG	59.8505
ath-miR159b	TTTGGATTGAAGGGAGCTCTTG	62.7742	TGGATTGAAGGGAGCTCTTG	60.331
ath-miR159c	TTTGGATTGAAGGGAGCTCCTG	64.8136	GGATTGAAGGGAGCTCCTG	59.7462
ath-miR160a	TGCCTGGCTCCCTGTATGCCAG	70.7414	TGGCTCCCTGTATGCCAG	60.7951
ath-miR160b	TGCCTGGCTCCCTGTATGCCAG	70.7414	TGGCTCCCTGTATGCCAG	60.7951
ath-miR160c	TGCCTGGCTCCCTGTATGCCAG	70.7414	TGGCTCCCTGTATGCCAG	60.7951
ath-miR161.1	TGAAAGTGACTACATCGGGGTG	62.2209	GAAAGTGACTACATCGGGGTG	59.4631
ath-miR161.2	TCAATGCATTGAAAGTGACTAG	55.6529	TCAATGCATTGAAAGTGACTAGG	59.2803
ath-miR162a	TCGATAAACCTCTGCATCCAGG	63.5609	CGATAAACCTCTGCATCCAGG	61.8764
ath-miR162b	TCGATAAACCTCTGCATCCAGG	63.5609	CGATAAACCTCTGCATCCAGG	61.8764
ath-miR163	TTGAAGAGGACTTGGAACTTCGATG	64.921	AAGAGGACTTGGAACTTCGATG	59.7512
ath-miR164a	TGGAGAAGCAGGGCACGTGCAG	72.1658	GCAGGGCACGTGCAG	59.5688
ath-miR164b	TGGAGAAGCAGGGCACGTGCAG	72.1658	GCAGGGCACGTGCAG	59.5688
ath-miR164c	TGGAGAAGCAGGGCACGTGCGG	75.6547	CAGGGCACGTGCGG	60.5568
ath-miR165a	TCGGACCAGGCTTCATCCCCCG	75.1301	CAGGCTTCATCCCCCG	61.1838
ath-miR165b	TCGGACCAGGCTTCATCCCCCG	75.1301	CAGGCTTCATCCCCCG	61.1838
ath-miR166a	TCGGACCAGGCTTCATTCCCCG	73.2514	CAGGCTTCATTCCCCG	58.5791
ath-miR166b	TCGGACCAGGCTTCATTCCCCG	73.2514	CAGGCTTCATTCCCCG	58.5791
ath-miR166c	TCGGACCAGGCTTCATTCCCCG	73.2514	CAGGCTTCATTCCCCG	58.5791
ath-miR166d	TCGGACCAGGCTTCATTCCCCG	73.2514	CAGGCTTCATTCCCCG	58.5791
ath-miR166e	TCGGACCAGGCTTCATTCCCCG	73.2514	CAGGCTTCATTCCCCG	58.5791
ath-miR166f	TCGGACCAGGCTTCATTCCCCG	73.2514	CAGGCTTCATTCCCCG	58.5791
ath-miR166g	TCGGACCAGGCTTCATTCCCCG	73.2514	CAGGCTTCATTCCCCG	58.5791
ath-miR167a	TGAAGCTGCCAGCATGATCTAG	62.84	GAAGCTGCCAGCATGATCTAG	60.1325
ath-miR167b	TGAAGCTGCCAGCATGATCTAG	62.84	GAAGCTGCCAGCATGATCTAG	60.1325
ath-miR167c	TAAGCTGCCAGCATGATCTTGG	64.7032	CTGCCAGCATGATCTTGG	58.8376
ath-miR167d	TGAAGCTGCCAGCATGATCTGGG	70.8535	TGCCAGCATGATCTGGG	60.32
ath-miR168a	TCGCTTGGTGCAGGTCGGGAAG	72.7318	GGTGCAGGTCGGGAAG	58.577
ath-miR168b	TCGCTTGGTGCAGGTCGGGAAG	72.7318	GGTGCAGGTCGGGAAG	58.577
ath-miR169a	CAGCCAAGGATGACTTGCCGAG	68.4594	CCAAGGATGACTTGCCGAG	61.7557
ath-miR169b	CAGCCAAGGATGACTTGCCGGG	71.9912	AAGGATGACTTGCCGGG	59.5689
ath-miR169c	CAGCCAAGGATGACTTGCCGGG	71.9912	AAGGATGACTTGCCGGG	59.5689
ath-miR169d	TGAGCCAAGGATGACTTGCCGG	70.7456	TGAGCCAAGGATGACTTGCCGG	70.7456
ath-miR169e	TGAGCCAAGGATGACTTGCCGG	70.7456	TGAGCCAAGGATGACTTGCCGG	70.7456
ath-miR169f	TGAGCCAAGGATGACTTGCCGG	70.7456	TGAGCCAAGGATGACTTGCCGG	70.7456
ath-miR169g-3p	TCCGGCAAGTTGACCTTGGCTG	70.6929	GGCAAGTTGACCTTGGCTG	61.7936
ath-miR169g-5p	TGAGCCAAGGATGACTTGCCGG	70.7456	TGAGCCAAGGATGACTTGCCGG	70.7456
ath-miR169h	TAGCCAAGGATGACTTGCCTGG	65.7226	CCAAGGATGACTTGCCTGG	61.6136
ath-miR169i	TAGCCAAGGATGACTTGCCTGG	65.7226	CCAAGGATGACTTGCCTGG	61.6136
ath-miR169j	TAGCCAAGGATGACTTGCCTGG	65.7226	CCAAGGATGACTTGCCTGG	61.6136
ath-miR169k	TAGCCAAGGATGACTTGCCTGG	65.7226	CCAAGGATGACTTGCCTGG	61.6136
ath-miR169l	TAGCCAAGGATGACTTGCCTGG	65.7226	CCAAGGATGACTTGCCTGG	61.6136
ath-miR169m	TAGCCAAGGATGACTTGCCTGG	65.7226	CCAAGGATGACTTGCCTGG	61.6136
ath-miR169n	TAGCCAAGGATGACTTGCCTGG	65.7226	CCAAGGATGACTTGCCTGG	61.6136
ath-miR170	TGATTGAGCCGTGTCAATATCG	63.1688	GATTGAGCCGTGTCAATATCG	60.4838
ath-miR171a	TGATTGAGCCGCGCCAATATCG	71.0638	GCCGCGCCAATATCG	60.8885
ath-miR171b	TTGAGCCGTGCCAATATCACGG	69.222	CCGTGCCAATATCACGG	59.4253
ath-miR171c	TTGAGCCGTGCCAATATCACGG	69.222	CCGTGCCAATATCACGG	59.4253
ath-miR172a	AGAATCTTGATGATGCTGCATG	60.2431	AGAATCTTGATGATGCTGCATG	60.2431
ath-miR172b-3p	AGAATCTTGATGATGCTGCATG	60.2431	AGAATCTTGATGATGCTGCATG	60.2431
ath-miR172b-5p	GCAGCACCATTAAGATTCACG	60.6523	GCAGCACCATTAAGATTCACG	60.6523
ath-miR172c	AGAATCTTGATGATGCTGCAGG	61.6641	GAATCTTGATGATGCTGCAGG	60.7598
ath-miR172d	AGAATCTTGATGATGCTGCAGG	61.6641	GAATCTTGATGATGCTGCAGG	60.7598
ath-miR172e	GGAATCTTGATGATGCTGCATG	62.8157	GAATCTTGATGATGCTGCATG	59.245
ath-miR173-3p	TGATTCTCTGTGTAAGCGAAAG	57.3354	TGATTCTCTGTGTAAGCGAAAGG	60.774
ath-miR173-5p	TTCGCTTGCAGAGAGAAATCACG	66.0382	GCTTGCAGAGAGAAATCACG	58.7508
ath-miR1886.1	TGAGAGAAGTGAGATGAAATCG	57.1432	TGAGAGAAGTGAGATGAAATCGG	60.7481
ath-miR1886.2	TGAGATGAAATCTTTGATTGGG	59.0193	TGAGATGAAATCTTTGATTGGG	59.0193
ath-miR1886.3	AATTAAAGATTTCATCTTACTG	47.8343	AATTAAAGATTTCATCTTACTGGC	55.2231
ath-miR1887	TACTAAGTAGAGTCTAAGAGAG	42.1441	ACTAAGTAGAGTCTAAGAGAGGC	50.2865
ath-miR1888a	TAAGTTAAGATTTGTGAAGAAG	48.7605	AAGTTAAGATTTGTGAAGAAGGC	56.0529
ath-miR1888b	TTAGGCTAAGATTTGTGAAGAG	53.4369	TTAGGCTAAGATTTGTGAAGAGGC	60.263
ath-miR2111a-3p	GTCCTCGGGATGCGGATTACCG	70.6793	GGGATGCGGATTACCG	58.2787
ath-miR2111a-5p	TAATCTGCATCCTGAGGTTTAG	56.2189	TAATCTGCATCCTGAGGTTTAGG	59.6381
ath-miR2111b-3p	ATCCTCGGGATACAGTTTACCG	61.411	CCTCGGGATACAGTTTACCG	59.4477
ath-miR2111b-5p	TAATCTGCATCCTGAGGTTTAG	56.2189	TAATCTGCATCCTGAGGTTTAGG	59.6381
ath-miR2112-3p	CTTTATATCCGCATTTGCGCAG	63.7842	TCCGCATTTGCGCAG	60.1787
ath-miR2112-5p	CGCAAATGCGGATATCAATGTG	65.444	GCAAATGCGGATATCAATGTG	61.2332
ath-miR2933a	GAAATCGGAGAGGAAATTCGCCG	68.8317	GGAGAGGAAATTCGCCG	59.2586
ath-miR2933b	GAAATCGGAGAGGAAATTCGCCG	68.8317	GGAGAGGAAATTCGCCG	59.2586
ath-miR2934-3p	CATCCAAGGTGTTTGTAGAAAG	56.4637	CATCCAAGGTGTTTGTAGAAAGG	59.9141
ath-miR2934-5p	TCTTTCTGCAAACGCCTTGGAG	65.9159	CTGCAAACGCCTTGGAG	59.0413
ath-miR2936	CTTGAGAGAGAGAACACAGACGG	60.6023	TTGAGAGAGAGAACACAGACGG	59.6404
ath-miR2937	ATAAGAGCTGTTGAAGGAGTCG	57.7777	AGAGCTGTTGAAGGAGTCGG	59.598
ath-miR2938	GATCTTTTGAGAGGGTTCCAGG	61.3111	ATCTTTTGAGAGGGTTCCAGG	59.5622
ath-miR2939	TAACGCACAACACTAAGCCATG	61.0919	ACGCACAACACTAAGCCATG	59.7879
ath-miR319a	TTGGACTGAAGGGAGCTCCCTG	67.1369	GACTGAAGGGAGCTCCCTG	59.9289
ath-miR319b	TTGGACTGAAGGGAGCTCCCTG	67.1369	GACTGAAGGGAGCTCCCTG	59.9289
ath-miR319c	TTGGACTGAAGGGAGCTCCTTG	65.079	GGACTGAAGGGAGCTCCTTG	61.2985
ath-miR3434-3p	TCAGAGTATCAGCCATGTGAG	56.3981	TCAGAGTATCAGCCATGTGAGG	60.2768
ath-miR3434-5p	ACTTGGCTGATTCTATTATTG	51.4389	ACTTGGCTGATTCTATTATTGGC	58.7288
ath-miR3440b-3p	TGGATTGGTCAAGGGAAGCGTG	68.5553	TGGTCAAGGGAAGCGTG	59.2795
ath-miR3440b-5p	TTTTCTTGGCCCATCCACTTCG	67.3983	TGGCCCATCCACTTCG	60.1326
ath-miR390a	AAGCTCAGGAGGGATAGCGCCG	69.8434	AGGAGGGATAGCGCCG	59.8497
ath-miR390b	AAGCTCAGGAGGGATAGCGCCG	69.8434	AGGAGGGATAGCGCCG	59.8497
ath-miR391	TTCGCAGGAGAGATAGCGCCAG	68.1323	GCAGGAGAGATAGCGCCAG	61.2042
ath-miR3932a	AACTTTGTGATGACAACGAAGG	59.1455	AACTTTGTGATGACAACGAAGG	59.1455
ath-miR3932b	AACTTTGTGATGACAACGAAGG	59.1455	AACTTTGTGATGACAACGAAGG	59.1455
ath-miR3933	AGAAGCAAAATGACGACTCGGG	64.8416	GCAAAATGACGACTCGGG	60.201
ath-miR393a	TCCAAAGGGATCGCATTGATCCG	71.0017	GGGATCGCATTGATCCG	60.9855
ath-miR393b	TCCAAAGGGATCGCATTGATCCG	71.0017	GGGATCGCATTGATCCG	60.9855
ath-miR394a	TTGGCATTCTGTCCACCTCCG	67.7056	GCATTCTGTCCACCTCCG	60.2054
ath-miR394b	TTGGCATTCTGTCCACCTCCG	67.7056	GCATTCTGTCCACCTCCG	60.2054
ath-miR395a	CTGAAGTGTTTGGGGGAACTCG	65.1742	AAGTGTTTGGGGGAACTCG	59.9512
ath-miR395b	CTGAAGTGTTTGGGGGGACTCG	67.2115	GTGTTTGGGGGGACTCG	59.8679
ath-miR395c	CTGAAGTGTTTGGGGGGACTCG	67.2115	GTGTTTGGGGGGACTCG	59.8679
ath-miR395d	CTGAAGTGTTTGGGGGAACTCG	65.1742	AAGTGTTTGGGGGAACTCG	59.9512
ath-miR395e	CTGAAGTGTTTGGGGGAACTCG	65.1742	AAGTGTTTGGGGGAACTCG	59.9512
ath-miR395f	CTGAAGTGTTTGGGGGGACTCG	67.2115	GTGTTTGGGGGGACTCG	59.8679
ath-miR396a	TTCCACAGCTTTCTTGAACTGG	61.6776	TCCACAGCTTTCTTGAACTGG	60.4163
ath-miR396b	TTCCACAGCTTTCTTGAACTTG	59.5345	TTCCACAGCTTTCTTGAACTTG	59.5345
ath-miR397a	TCATTGAGTGCAGCGTTGATGG	66.6538	TGAGTGCAGCGTTGATGG	60.5843
ath-miR397b	TCATTGAGTGCATCGTTGATGG	64.2379	ATTGAGTGCATCGTTGATGG	59.527
ath-miR398a	TGTGTTCTCAGGTCACCCCTTG	64.6477	TGTTCTCAGGTCACCCCTTG	61.1008
ath-miR398b	TGTGTTCTCAGGTCACCCCTGG	66.8394	TTCTCAGGTCACCCCTGG	59.5788
ath-miR398c	TGTGTTCTCAGGTCACCCCTGG	66.8394	TTCTCAGGTCACCCCTGG	59.5788
ath-miR399a	TGCCAAAGGAGATTTGCCCTGG	69.4348	CAAAGGAGATTTGCCCTGG	60.5782
ath-miR399b	TGCCAAAGGAGAGTTGCCCTGG	69.7836	CAAAGGAGAGTTGCCCTGG	60.7747
ath-miR399c	TGCCAAAGGAGAGTTGCCCTGG	69.7836	CAAAGGAGAGTTGCCCTGG	60.7747
ath-miR399d	TGCCAAAGGAGATTTGCCCCGG	72.8553	AGGAGATTTGCCCCGG	59.5058
ath-miR399e	TGCCAAAGGAGATTTGCCTCGG	69.5245	CAAAGGAGATTTGCCTCGG	60.7187
ath-miR399f	TGCCAAAGGAGATTTGCCCGGG	72.8553	AGGAGATTTGCCCGGG	59.5058
ath-miR400	TATGAGAGTATTATAAGTCACG	46.8255	ATGAGAGTATTATAAGTCACGGC	54.4796
ath-miR401	CGAAACTGGTGTCGACCGACAG	67.3551	AACTGGTGTCGACCGACAG	59.7213
ath-miR402	TTCGAGGCCTATTAAACCTCTGG	62.7987	CGAGGCCTATTAAACCTCTGG	60.0954
ath-miR403	TTAGATTCACGCACAAACTCGG	62.3969	GATTCACGCACAAACTCGG	60.2559
ath-miR404	ATTAACGCTGGCGGTTGCGGCAGCG	79.1106	TGCGGCAGCGGC	59.7636
ath-miR405a	ATGAGTTGGGTCTAACCCATAACTG	61.6233	GAGTTGGGTCTAACCCATAACTG	58.9471
ath-miR405b	ATGAGTTGGGTCTAACCCATAACTG	61.6233	GAGTTGGGTCTAACCCATAACTG	58.9471
ath-miR405d	ATGAGTTGGGTCTAACCCATAACTG	61.6233	GAGTTGGGTCTAACCCATAACTG	58.9471
ath-miR406	TAGAATGCTATTGTAATCCAGG	53.9019	GAATGCTATTGTAATCCAGGGC	59.8345
ath-miR407	TTTAAATCATATACTTTTGGTG	49.4308	TTTAAATCATATACTTTTGGTGGC	56.5857
ath-miR408	ATGCACTGCCTCTTCCCTGGCG	71.862	GCCTCTTCCCTGGCG	58.8541
ath-miR413	ATAGTTTCTCTTGTTCTGCACG	56.3677	ATAGTTTCTCTTGTTCTGCACGG	59.8329
ath-miR414	TCATCTTCATCATCATCGTCAG	58.6719	TCATCTTCATCATCATCGTCAG	58.6719
ath-miR415	AACAGAGCAGAAACAGAACATG	57.1427	ACAGAGCAGAAACAGAACATGG	59.4007
ath-miR416	GGTTCGTACGTACACTGTTCAG	57.3572	GGTTCGTACGTACACTGTTCAGG	60.864
ath-miR417	GAAGGTAGTGAATTTGTTCGAG	55.7121	GAAGGTAGTGAATTTGTTCGAGG	59.1868
ath-miR418	TAATGTGATGATGAACTGACCG	58.5023	TAATGTGATGATGAACTGACCG	58.5023
ath-miR419	TTATGAATGCTGAGGATGTTGG	59.9599	TTATGAATGCTGAGGATGTTGG	59.9599
ath-miR420	TAAACTAATCACGGAAATGCAG	57.065	AAACTAATCACGGAAATGCAGG	60.3635
ath-miR4221	TTTTCCTCTGTTGAATTCTTGCG	62.716	TTCCTCTGTTGAATTCTTGCG	60.3716
ath-miR4227	TCACTGGTACCAATCATTCCAG	59.8527	TCACTGGTACCAATCATTCCAG	59.8527
ath-miR4228	ATAGCCTTGAACGCCGTCGTTG	67.5086	CTTGAACGCCGTCGTTG	59.961
ath-miR4239	TTTGTTATTTTCGCATGCTCCG	64.2004	GTTATTTTCGCATGCTCCG	59.2711
ath-miR4240	TGACTAGACCCGTAACATTACG	56.9067	TGACTAGACCCGTAACATTACGG	60.2945
ath-miR4243	TTGAAATTGTAGATTTCGTACG	54.8131	TGAAATTGTAGATTTCGTACGGC	60.3682
ath-miR4245	ACAAAGTTTTATACTGACAATG	49.0974	ACAAAGTTTTATACTGACAATGGC	56.6172
ath-miR426	TTTTGGAAATTTGTCCTTACGG	60.2059	TTTTGGAAATTTGTCCTTACGG	60.2059
ath-miR447a.2-3p	TATGGAAGAAATTGTAGTATTG	49.2456	ATGGAAGAAATTGTAGTATTGGC	56.4861
ath-miR447a-3p	TTGGGGACGAGATGTTTTGTTGG	67.1942	GGGACGAGATGTTTTGTTGG	60.3531
ath-miR447b	TTGGGGACGAGATGTTTTGTTGG	67.1942	GGGACGAGATGTTTTGTTGG	60.3531
ath-miR447c-3p	TTGGGGACGACATCTTTTGTTGG	67.1942	GGGACGACATCTTTTGTTGG	60.3531
ath-miR447c-5p	CCCCTTACAATGTCGAGTAAAG	57.8289	CCCCTTACAATGTCGAGTAAAGG	61.0592
ath-miR472	TTTTTCCTACTCCGCCCATACCG	67.0552	CCTACTCCGCCCATACCG	61.4166
ath-miR5012	TTTTACTGCTACTTGTGTTCCG	57.2276	TTTTACTGCTACTTGTGTTCCGG	60.554
ath-miR5013	TTTGTGACATCTAGGTGCTTTG	57.9615	TTGTGACATCTAGGTGCTTTGG	60.1681
ath-miR5014a-3p	TTGTACAAATTTAAGTGTACGG	52.4941	TTGTACAAATTTAAGTGTACGGGC	59.4118
ath-miR5014a-5p	ACACTTAGTTTTGTACAACATG	49.7405	ACACTTAGTTTTGTACAACATGGC	57.4042
ath-miR5014b	ATTTGTACACCTAGATCTGTAG	48.0512	ATTTGTACACCTAGATCTGTAGGC	55.842
ath-miR5015	TTGGTGTTATGTGTAGTCTTCG	55.446	TTGGTGTTATGTGTAGTCTTCGG	59.0744
ath-miR5016	TTCTTGTGGATTCCTTGGAAAG	60.4547	TTCTTGTGGATTCCTTGGAAAG	60.4547
ath-miR5017	TTATACCAAATTAATAGCAAAG	49.1779	TTATACCAAATTAATAGCAAAGGC	56.086
ath-miR5018	TTAAAGCTCCACCATGAGTCCAATG	65.4136	GCTCCACCATGAGTCCAATG	61.5008
ath-miR5019	TGTTGGGAAAGAAAAACTCTTG	58.4012	GTTGGGAAAGAAAAACTCTTGG	59.1519
ath-miR5020a	TGGAAGAAGGTGAGACTTGCAG	61.8649	GGAAGAAGGTGAGACTTGCAG	59.076
ath-miR5020b	ATGGCATGAAAGAAGGTGAGAG	60.63	TGGCATGAAAGAAGGTGAGAG	60.3817
ath-miR5020c	TGGCATGGAAGAAGGTGAGACG	66.8479	GCATGGAAGAAGGTGAGACG	60.8012
ath-miR5021	TGAGAAGAAGAAGAAGAAAAG	50.9166	TGAGAAGAAGAAGAAGAAAAGGC	58.4657
ath-miR5022	GTCATGGGGTATGATCGAATGG	63.4422	CATGGGGTATGATCGAATGG	60.9419
ath-miR5023	ATTGGTAGTGGATAAGGGGGCG	65.2192	GGTAGTGGATAAGGGGGCG	61.595
ath-miR5024-3p	CCGTATCTTGGCCTTGTCATTG	63.7869	CGTATCTTGGCCTTGTCATTG	60.5078
ath-miR5024-5p	ATGACAAGGCCAAGATATAACAG	57.3667	TGACAAGGCCAAGATATAACAGG	60.3694
ath-miR5025	ACTGTATATATGTAAGTGACAG	43.7258	ACTGTATATATGTAAGTGACAGGC	52.2261
ath-miR5026	ACTCATAAGATCGTGACACGTG	57.7579	TCATAAGATCGTGACACGTGG	59.5811
ath-miR5027	ACCGGTTGGAACTTGCCTTAAG	63.6294	CGGTTGGAACTTGCCTTAAG	59.7407
ath-miR5028	AATTGGGTTTATGCTAGAGTTG	55.2938	AATTGGGTTTATGCTAGAGTTGG	58.6431
ath-miR5029	AATGAGAGAGAACACTGCAAAG	56.3597	AATGAGAGAGAACACTGCAAAGG	59.9358
ath-miR5595a	ACATATGATCTGCATCTTTGCG	60.1241	ACATATGATCTGCATCTTTGCG	60.1241
ath-miR5628	GAAATAGCGAAGATATGATTAG	50.6647	GAAATAGCGAAGATATGATTAGGC	57.6743
ath-miR5629	TTAGGGTAGTTAACGGAAGTTAG	54.0316	TTAGGGTAGTTAACGGAAGTTAGGC	60.2845
ath-miR5630a	GCTAAGAGCGGTTCTGATGGAG	62.5939	CTAAGAGCGGTTCTGATGGAG	59.0871
ath-miR5630b	GCTAAGAGCGGTTCTGATGGAG	62.5939	CTAAGAGCGGTTCTGATGGAG	59.0871
ath-miR5631	TGGCAGGAAAGACATAATTTTG	59.1203	TGGCAGGAAAGACATAATTTTG	59.1203
ath-miR5632	TTGGATTTATAGTTGGATAAGG	52.9643	TTGGATTTATAGTTGGATAAGGGC	59.6421
ath-miR5633	TATGATCATCAGAAAACAGTGG	55.2518	TATGATCATCAGAAAACAGTGGG	58.9624
ath-miR5634	AGGGACTTTGTGAATTTAGGGG	60.5622	GGGACTTTGTGAATTTAGGGG	59.6903
ath-miR5635a	TGTTAAGGAGTGTTAACGGTGG	59.0611	TGTTAAGGAGTGTTAACGGTGG	59.0611
ath-miR5635b	TGTTAAGGAGTGTTAACGGTGG	59.0611	TGTTAAGGAGTGTTAACGGTGG	59.0611
ath-miR5635c	TGTTAAGGAGTGTTAACGGTGG	59.0611	TGTTAAGGAGTGTTAACGGTGG	59.0611
ath-miR5635d	TGTTAAGGAGTGTTAACGGTGG	59.0611	TGTTAAGGAGTGTTAACGGTGG	59.0611
ath-miR5636	CGTAGTTGCAGAGCTTGACGGG	66.4131	TTGCAGAGCTTGACGGG	59.6144
ath-miR5637	AATGCGCAACTCTATATTTCCG	60.4662	AATGCGCAACTCTATATTTCCG	60.4662
ath-miR5638a	ATACCAAAACTCTCTCACTTTG	52.9561	ATACCAAAACTCTCTCACTTTGGC	60.0631
ath-miR5638b	ACAGTGGTCATCTGGTGGGCTG	66.8779	GGTCATCTGGTGGGCTG	58.4153
ath-miR5639	TAGTCCACTGTGGTCTAAGGCG	61.5845	TCCACTGTGGTCTAAGGCG	59.8395
ath-miR5640	TGAGAGAAGGAATTAGATTCAG	53.0723	TGAGAGAAGGAATTAGATTCAGGC	60.2182
ath-miR5641	TGGAAGAAGATGATAGAATTAG	50.7231	TGGAAGAAGATGATAGAATTAGGC	58.025
ath-miR5642a	TCTCGCGCTTGTACGGCTTTG	67.8318	GCGCTTGTACGGCTTTG	59.1127
ath-miR5642b	TCTCGCGCTTGTACGGCTTTG	67.8318	GCGCTTGTACGGCTTTG	59.1127
ath-miR5643a	AGGCTTTTAAGATCTGGTTGCG	61.8923	GGCTTTTAAGATCTGGTTGCG	61.0877
ath-miR5643b	AGGCTTTTAAGATCTGGTTGCG	61.8923	GGCTTTTAAGATCTGGTTGCG	61.0877
ath-miR5644	GTGGGTTGCGGATAACGGTAG	63.6869	GGGTTGCGGATAACGGTAG	60.3374
ath-miR5645a	ATTTGAGTCATGTCGTTAAGG	54.4123	TTGAGTCATGTCGTTAAGGGC	60.1251
ath-miR5645b	ATTTGAGTCATGTCGTTAAGG	54.4123	TTGAGTCATGTCGTTAAGGGC	60.1251
ath-miR5645c	AACCTATTTAACGACATGACTG	53.693	ACCTATTTAACGACATGACTGGC	59.4499
ath-miR5645d	ATTTGAGTCATGTCGTTAAGG	54.4123	TTGAGTCATGTCGTTAAGGGC	60.1251
ath-miR5645e	ATTTGAGTCATGTCGTTAAGG	54.4123	TTGAGTCATGTCGTTAAGGGC	60.1251
ath-miR5645f	ATTTGAGTCATGTCGTTAAGG	54.4123	TTGAGTCATGTCGTTAAGGGC	60.1251
ath-miR5646	GTTCGAGGCACGTTGGGAGGG	70.3138	GGCACGTTGGGAGGG	59.4848
ath-miR5647	TCAAGTTTGATGACGATTCCAG	60.1104	TCAAGTTTGATGACGATTCCAG	60.1104
ath-miR5648-3p	ATCTGAAGAAAATAGCGGCATG	60.585	TCTGAAGAAAATAGCGGCATG	60.3497
ath-miR5648-5p	TTTGGAAATATTTGGCTTGACTG	60.3419	TTTGGAAATATTTGGCTTGACTG	60.3419
ath-miR5649a	ATTGAATATGTTGGTTACTATG	48.9035	ATTGAATATGTTGGTTACTATGGC	56.3665
ath-miR5649b	ATTGAATATGTTGGTTACTATG	48.9035	ATTGAATATGTTGGTTACTATGGC	56.3665
ath-miR5650	TTGTTTTGGATCTTAGATACAG	51.5408	TTGTTTTGGATCTTAGATACAGGC	58.7593
ath-miR5651	TTGTGCGGTTCAAATAGTAACG	60.0548	TTGTGCGGTTCAAATAGTAACG	60.0548
ath-miR5652	TTGAATGTGAATGAATCGGGCG	67.1532	TGTGAATGAATCGGGCG	60.1481
ath-miR5653	TGGGTTGAGTTGAGTTGAGTTGGCG	70.3339	TGAGTTGAGTTGAGTTGGCG	60.0247
ath-miR5654-3p	TGGAAGATGCTTTGGGATTTATTG	63.3038	GGAAGATGCTTTGGGATTTATTG	60.9735
ath-miR5654-5p	ATAAATCCCAACATCTTCCAG	55.6746	ATAAATCCCAACATCTTCCAGG	59.201
ath-miR5655	AAGTAGACACATAAGAAGGAGG	52.1107	AAGTAGACACATAAGAAGGAGGGC	59.259
ath-miR5656	ACTGAAGTAGAGATTGGGTTTG	55.1632	ACTGAAGTAGAGATTGGGTTTGG	58.7048
ath-miR5657	TGGACAAGGTTAGATTTGGTGG	61.1144	TGGACAAGGTTAGATTTGGTGG	61.1144
ath-miR5658	ATGATGATGATGATGATGAAAG	54.9045	ATGATGATGATGATGATGAAAGG	58.7303
ath-miR5659	CGATGAAGGTCTTTGGAACGGTAG	65.1106	ATGAAGGTCTTTGGAACGGTAG	59.5213
ath-miR5660	CAGGTGGTTAGTGCAATGGAAG	61.805	AGGTGGTTAGTGCAATGGAAG	59.1113
ath-miR5661	AGAGGTACATCATGTAGTCTGG	53.3984	GAGGTACATCATGTAGTCTGGGC	59.9057
ath-miR5662	AGAGGTGACCATTGGAGATGG	61.2949	GAGGTGACCATTGGAGATGG	60.326
ath-miR5663	AGCTAAGGATTTGCATTCTCAG	57.8004	GCTAAGGATTTGCATTCTCAGG	60.224
ath-miR5664	ATAGTCAATTTTATCGGTCTGG	55.0718	TCAATTTTATCGGTCTGGGC	59.9006
ath-miR5665	TTGGTGGACAAGATCTGGGATG	64.3764	GGTGGACAAGATCTGGGATG	60.326
ath-miR5666	ATGGGACATCGAGCATTTAATG	61.0577	TGGGACATCGAGCATTTAATG	60.8416
ath-miR5995b	ACATATGATCTGCATCTTTGCG	60.1241	ACATATGATCTGCATCTTTGCG	60.1241
ath-miR5996	TGACATCCAGATAGAAGCTTTGG	60.6175	TGACATCCAGATAGAAGCTTTGG	60.6175
ath-miR5997	TGAAACCAAGTAGCTAAATAGG	53.3817	TGAAACCAAGTAGCTAAATAGGGC	60.0465
ath-miR5998a	ACAGTTTGTGTTTTGTTTTGTG	55.3992	ACAGTTTGTGTTTTGTTTTGTGG	59.0054
ath-miR5998b	ACAGTTTGTGTTTTGTTTTGTG	55.3992	ACAGTTTGTGTTTTGTTTTGTGG	59.0054
ath-miR5999	TCTTCACTATTAGACGGACAAG	53.9401	CTTCACTATTAGACGGACAAGGC	59.3383
ath-miR771	TGAGCCTCTGTGGTAGCCCTCAG	67.2374	CCTCTGTGGTAGCCCTCAG	58.3918
ath-miR773a	TTTGCTTCCAGCTTTTGTCTCG	63.9047	GCTTCCAGCTTTTGTCTCG	58.7363
ath-miR773b-3p	TTTGATTCCAGCTTTTGTCTCG	61.6039	TTGATTCCAGCTTTTGTCTCG	60.3716
ath-miR773b-5p	GGCAATAACTTGAGCAAACAG	57.5859	GGCAATAACTTGAGCAAACAGG	61.0027
ath-miR774a	TTGGTTACCCATATGGCCATCG	65.7511	GTTACCCATATGGCCATCG	58.6585
ath-miR774b-3p	CATCCATATTTTCATCTCGAAG	56.3881	CATCCATATTTTCATCTCGAAGG	59.8156
ath-miR774b-5p	TGAGATGAAGATATGGGTGATG	57.4854	TGAGATGAAGATATGGGTGATGG	61.0758
ath-miR775	TTCGATGTCTAGCAGTGCCAG	61.5155	TCGATGTCTAGCAGTGCCAG	60.1597
ath-miR776	TCTAAGTCTTCTATTGATGTTG	49.1147	TCTAAGTCTTCTATTGATGTTGGC	56.8389
ath-miR777	TACGCATTGAGTTTCGTTGCTTG	64.457	GCATTGAGTTTCGTTGCTTG	59.4686
ath-miR778	TGGCTTGGTTTATGTACACCGG	64.0068	GGCTTGGTTTATGTACACCGG	61.4931
ath-miR779.1	TTCTGCTATGTTGCTGCTCATG	61.4813	TCTGCTATGTTGCTGCTCATG	60.1726
ath-miR779.2	TGATTGGAAATTTCGTTGACTG	59.9749	TGATTGGAAATTTCGTTGACTG	59.9749
ath-miR780.1	TCTAGCAGCTGTTGAGCAGGTG	63.0865	AGCAGCTGTTGAGCAGGTG	60.3499
ath-miR780.2	TTCTTCGTGAATATCTGGCATG	60.0956	TTCTTCGTGAATATCTGGCATG	60.0956
ath-miR781a	TTAGAGTTTTCTGGATACTTAG	47.9609	TTAGAGTTTTCTGGATACTTAGGC	55.4273
ath-miR781b	TTAGAGTTTTCTGGATACTTAG	47.9609	TTAGAGTTTTCTGGATACTTAGGC	55.4273
ath-miR782	ACAAACACCTTGGATGTTCTTG	59.0044	ACAAACACCTTGGATGTTCTTG	59.0044
ath-miR783	AAGCTTTGCTCGTTCATGTTCG	63.8223	TTGCTCGTTCATGTTCGG	59.3282
ath-miR822	TGCGGGAAGCATTTGCACATGG	72.1924	GGAAGCATTTGCACATGG	58.564
ath-miR823	TGGGTGGTGATCATATAAGATG	57.306	TGGGTGGTGATCATATAAGATGG	60.8067
ath-miR824	TAGACCATTTGTGAGAAGGGAG	58.3181	GACCATTTGTGAGAAGGGAGG	60.8674
ath-miR825	TTCTCAAGAAGGTGCATGAACG	62.5872	CTCAAGAAGGTGCATGAACG	59.44
ath-miR826	TAGTCCGGTTTTGGATACGTGG	63.1238	CCGGTTTTGGATACGTGG	59.7679
ath-miR827	TTAGATGACCATCAACAAACTG	55.3327	TTAGATGACCATCAACAAACTGG	59.0071
ath-miR828	TCTTGCTTAAATGAGTATTCCAG	55.5738	TCTTGCTTAAATGAGTATTCCAGG	58.8827
ath-miR829.1	AGCTCTGATACCAAATGATGGAATG	62.6211	CTCTGATACCAAATGATGGAATG	58.4549
ath-miR829.2	CAAATTAAAGCTTCAAGGTAGG	55.2012	AAATTAAAGCTTCAAGGTAGGGC	59.2595
ath-miR830-3p	TAACTATTTTGAGAAGAAGTGG	50.9524	AACTATTTTGAGAAGAAGTGGGC	58.0456
ath-miR830-5p	TCTTCTCCAAATAGTTTAGGTTG	54.6654	CTTCTCCAAATAGTTTAGGTTGGC	59.5981
ath-miR831	TGATCTCTTCGTACTCTTCTTGG	57.7651	TGATCTCTTCGTACTCTTCTTGGG	61.1039
ath-miR832-3p	TTGATTCCCAATCCAAGCAAGG	65.3338	ATTCCCAATCCAAGCAAGG	59.8789
ath-miR832-5p	TGCTGGGATCGGGAATCGAAAG	69.4762	GGGATCGGGAATCGAAAG	60.359
ath-miR833a-3p	TAGACCGATGTCAACAAACAAGG	61.2819	GACCGATGTCAACAAACAAGG	60.4035
ath-miR833a-5p	TGTTTGTTGTACTCGGTCTAGTG	57.0551	TGTTTGTTGTACTCGGTCTAGTGG	60.4864
ath-miR833b	TGTTTGTTGACATCGGTCTAGG	60.0303	TGTTTGTTGACATCGGTCTAGG	60.0303
ath-miR834	TGGTAGCAGTAGCGGTGGTAAG	61.5526	GGTAGCAGTAGCGGTGGTAAG	58.9406
ath-miR835-3p	TGGAGAAGATACGCAAGAAAGG	60.7314	TGGAGAAGATACGCAAGAAAGG	60.7314
ath-miR835-5p	TTCTTGCATATGTTCTTTATCG	54.8863	TCTTGCATATGTTCTTTATCGGC	60.4607
ath-miR836	TCCTGTGTTTCCTTTGATGCGTGGG	71.8028	TTTCCTTTGATGCGTGGG	60.5979
ath-miR837-3p	AAACGAACAAAAAACTGATGGG	60.2492	AAACGAACAAAAAACTGATGGG	60.2492
ath-miR837-5p	ATCAGTTTCTTGTTCGTTTCAG	56.1859	ATCAGTTTCTTGTTCGTTTCAGG	59.6823
ath-miR838	TTTTCTTCTACTTCTTGCACAG	54.3123	TTTCTTCTACTTCTTGCACAGGC	60.0686
ath-miR839	TACCAACCTTTCATCGTTCCCG	65.226	AACCTTTCATCGTTCCCG	58.4873
ath-miR840	ACACTGAAGGACCTAAACTAACG	56.7303	ACACTGAAGGACCTAAACTAACGG	59.987
ath-miR841a	TACGAGCCACTTGAAACTGAAG	59.5571	TACGAGCCACTTGAAACTGAAG	59.5571
ath-miR841b-3p	CAATTTCTAGTGGGTCGTATTG	56.403	CAATTTCTAGTGGGTCGTATTGG	59.7802
ath-miR841b-5p	TACGAGCCACTGGAAACTGAAG	61.6949	CGAGCCACTGGAAACTGAAG	60.9639
ath-miR842	TCATGGTCAGATCCGTCATCCG	67.6484	GGTCAGATCCGTCATCCG	60.0028
ath-miR843	TTTAGGTCGAGCTTCATTGGAG	60.7314	TTAGGTCGAGCTTCATTGGAG	59.4617
ath-miR844-3p	TTATAAGCCATCTTACTAGTTG	48.9267	TTATAAGCCATCTTACTAGTTGGC	56.1714
ath-miR844-5p	TGGTAAGATTGCTTATAAGCTG	54.2923	TGGTAAGATTGCTTATAAGCTGGC	60.9207
ath-miR845a	CGGCTCTGATACCAATTGATGG	63.7832	GGCTCTGATACCAATTGATGG	59.4009
ath-miR845b	TCGCTCTGATACCAAATTGATGG	63.3497	CGCTCTGATACCAAATTGATGG	61.7075
ath-miR846	TTGAATTGAAGTGCTTGAATTG	57.9539	TGAATTGAAGTGCTTGAATTGG	60.1098
ath-miR847	TCACTCCTCTTCTTCTTGATGG	58.5237	TCACTCCTCTTCTTCTTGATGG	58.5237
ath-miR848	TGACATGGGACTGCCTAAGCTAG	62.8293	GACATGGGACTGCCTAAGCTAG	60.2824
ath-miR849	TAACTAAACATTGGTGTAGTAG	46.9382	AACTAAACATTGGTGTAGTAGGC	54.4891
ath-miR850	TAAGATCCGGACTACAACAAAGG	59.5476	TAAGATCCGGACTACAACAAAGG	59.5476
ath-miR851-3p	TGGGTGGCAAACAAAGACGACG	69.4393	GTGGCAAACAAAGACGACG	60.294
ath-miR851-5p	TCTCGGTTCGCGATCCACAAGG	70.7456	GTTCGCGATCCACAAGG	58.6554
ath-miR852	AAGATAAGCGCCTTAGTTCTGG	59.1007	AAGATAAGCGCCTTAGTTCTGG	59.1007
ath-miR853	TCCCCTCTTTAGCTTGGAGAAGG	64.1711	CCCTCTTTAGCTTGGAGAAGG	59.4861
ath-miR854a	GATGAGGATAGGGAGGAGGAGG	62.4882	TGAGGATAGGGAGGAGGAGG	60.5441
ath-miR854b	GATGAGGATAGGGAGGAGGAGG	62.4882	TGAGGATAGGGAGGAGGAGG	60.5441
ath-miR854c	GATGAGGATAGGGAGGAGGAGG	62.4882	TGAGGATAGGGAGGAGGAGG	60.5441
ath-miR854d	GATGAGGATAGGGAGGAGGAGG	62.4882	TGAGGATAGGGAGGAGGAGG	60.5441
ath-miR854e	GATGAGGATAGGGAGGAGGAGG	62.4882	TGAGGATAGGGAGGAGGAGG	60.5441
ath-miR855	AGCAAAAGCTAAGGAAAAGGAAG	59.6055	AGCAAAAGCTAAGGAAAAGGAAG	59.6055
ath-miR856	TAATCCTACCAATAACTTCAGCG	57.5868	ATCCTACCAATAACTTCAGCGG	59.523
ath-miR857	TTTTGTATGTTGAAGGTGTATG	52.984	TTTTGTATGTTGAAGGTGTATGGC	60.1668
ath-miR858a	TTTCGTTGTCTGTTCGACCTTG	62.4758	TTTCGTTGTCTGTTCGACCTTG	62.4758
ath-miR858b	TTCGTTGTCTGTTCGACCTTGG	64.6092	CGTTGTCTGTTCGACCTTGG	61.6789
ath-miR859	TCTCTCTGTTGTGAAGTCAAAG	54.8091	TCTCTCTGTTGTGAAGTCAAAGG	58.6372
ath-miR860	TCAATAGATTGGACTATGTATG	49.6231	TCAATAGATTGGACTATGTATGGC	57.2746
ath-miR861-3p	GATGGATATGTCTTCAAGGACG	58.5295	GATGGATATGTCTTCAAGGACG	58.5295
ath-miR861-5p	CCTTGGAGAAATATGCGTCAAG	60.9661	CCTTGGAGAAATATGCGTCAAG	60.9661
ath-miR862-3p	ATATGCTGGATCTACTTGAAGG	55.2084	ATATGCTGGATCTACTTGAAGGG	58.6835
ath-miR862-5p	TCCAATAGGTCGAGCATGTGCG	67.576	AATAGGTCGAGCATGTGCG	59.8384
ath-miR863-3p	TTGAGAGCAACAAGACATAATG	55.6529	TTGAGAGCAACAAGACATAATGG	59.2803
ath-miR863-5p	TTATGTCTTGTTGATCTCAATG	52.9292	TTATGTCTTGTTGATCTCAATGGC	60.3712
ath-miR864-3p	TAAAGTCAATAATACCTTGAAGG	52.4903	AAAGTCAATAATACCTTGAAGGGC	59.0337
ath-miR864-5p	TCAGGTATGATTGACTTCAAAG	54.5651	CAGGTATGATTGACTTCAAAGGC	60.0142
ath-miR865-3p	TTTTTCCTCAAATTTATCCAAG	55.3235	TTTTTCCTCAAATTTATCCAAGG	58.5992
ath-miR865-5p	ATGAATTTGGATCTAATTGAGG	54.9628	GAATTTGGATCTAATTGAGGGC	58.9544
ath-miR866-3p	ACAAAATCCGTCTTTGAAGAG	56.1037	ACAAAATCCGTCTTTGAAGAGG	59.6314
ath-miR866-5p	TCAAGGAACGGATTTTGTTAAG	58.2983	CAAGGAACGGATTTTGTTAAGG	59.8725
ath-miR867	TTGAACATGGTTTATTAGGAAG	53.7978	TGAACATGGTTTATTAGGAAGGC	59.4072
ath-miR868-3p	CTTCTTAAGTGCTGATAATGCG	56.9787	CTTCTTAAGTGCTGATAATGCGG	60.2764
ath-miR868-5p	TCATGTCGTAATAGTAGTCACG	53.1124	TCATGTCGTAATAGTAGTCACGGC	60.4408
ath-miR869.1	ATTGGTTCAATTCTGGTGTTGG	60.9956	TGGTTCAATTCTGGTGTTGG	59.3894
ath-miR869.2	TCTGGTGTTGAGATAGTTGACG	57.8842	CTGGTGTTGAGATAGTTGACGG	59.6563
ath-miR870	TAATTTGGTGTTTCTTCGATCG	59.1203	TAATTTGGTGTTTCTTCGATCG	59.1203
bcy-miR156	TTTGACAGAAGATAGAGAGCACG	58.8026	TTTGACAGAAGATAGAGAGCACG	58.8026
bcy-miR396a	TTCCACAGCTTTCTTGAACTGG	61.6776	TCCACAGCTTTCTTGAACTGG	60.4163
bcy-miR396b	TTCCACAGCTTTCTTGAACTTG	59.5345	TTCCACAGCTTTCTTGAACTTG	59.5345
bcy-miR529	GAAGAAGAGAGATGGTAGAGG	52.3456	GAAGAAGAGAGATGGTAGAGGGC	59.8728
bdi-miR1122	TAGATACATCCGTATTTGGAG	52.0762	AGATACATCCGTATTTGGAGGC	59.3587
bdi-miR1127	AACTACTCCCTCCGTCCGATAG	60.8485	ACTACTCCCTCCGTCCGATAG	59.6072
bdi-miR1135	TTTCGACAAGTAATTCCGACCGGAG	68.0994	GACAAGTAATTCCGACCGGAG	60.8604
bdi-miR1139	GAGTAACATACACTAGTAACAG	43.5523	GAGTAACATACACTAGTAACAGGC	52.047
[truncated: 23,142 more rows]
